# Supplementary material for: Human-elephant conflicts and attitude of the local communities toward African elephant (Loxodonta africana) conservation in Kafta Sheraro National Park, Tigray region, Ethiopia
Source: PeerJ. 2025 May 22;13:e19428. doi: 10.7717/peerj.19428 (PMC12103844; doi:10.7717/peerj.19428)
Supplement: Supplemental Information 1 [file peerj-13-19428-s001.csv]

Raw data in the present draft article
Table 1. Socio-economic survey on sampled households around KSNP (N=395)
Household s s.no.	Gender	Age	Kebele name	Ethnic group	Household member (No)	Education level	Settlement condition	Resettlement period (yrs)	Source of Livelihood	Settlement distance (km)	Land size (ha)	Land occupation	Do you have Awareness?	Elephant crop damage trend	Elephant crop damage level
1	Male	31	Adebay	Tigraway	4	Informal	Relocation	1996	Crop	8	2.5	Owner	No	Increase	High
2	Male	29	Adebay	Tigraway	3	10th	Relocation	1994	Crop & Livestock	9.5	2.5	Rent	yes	Increase	High
3	Female	46	Adebay	Tigraway	5	Informal	Native	-	Crop & Livestock	9	3.5	Owner	No	Increase	High
4	Male	29	Adebay	Kunama	4	7th	Relocation	1997	Crop	7	3	Owner	yes	Increase	High
5	Male	30	Adebay	Tigraway	3	12th	Relocation	1995	Crop	9	6	Owner	yes	Increase	High
6	Female	30	Adebay	Tigraway	4	8th	Relocation	2002	Crop	9	6	Owner	yes	Same	High
7	Female	45	Adebay	Tigraway	6	Informal	Native	-	Livestock	8	No Land	No Land	No	Don't	Medi
8	Male	46	Adebay	Tigraway	5	8th	Native	-	Crop & Livestock	8.5	4	Owner	No	Increase	High
9	Male	42	Adebay	Tigraway	5	5th	Native	-	Crop & Livestock	8	3	Rent	yes	Increase	Medium
10	Female	28	Adebay	Tigraway	3	4th	Relocation	1995	Crop & Livestock	9.5	2	Owner	yes	Increase	High
11	Female	26	Adebay	Kunama	3	Informal	Relocation	2002	Livestock	9	No Land	No Land	No	Don't	Don't
12	Male	26	Adebay	Tigraway	2	6th	Relocation	1997	Crop & Livestock	7	3	Owner	yes	Increase	High
13	Male	47	Adebay	Tigraway	4	Informal	Native	-	Crop	9	5	Owner	yes	Increase	High
14	Male	28	Adebay	Tigraway	3	2nd	Relocation	1997	Crop	8	4	Rent	yes	Increase	High
15	Female	40	Adebay	Tigraway	5	Informal	Relocation	1996	Crop	7	4	Owner	No	Increase	High
16	Male	31	Adebay	Tigraway	4	8th	Native	-	Crop	9	5	Owner	yes	Increase	High
17	Female	46	Adebay	Kunama	6	Informal	Native	-	Crop	8	4	Owner	No	Increase	High
18	Male	48	Adebay	Kunama	7	3rd	Relocation	1995	Crop	9.5	5	Rent	No	Same	High
19	Female	36	Adebay	Kunama	4	6th	Relocation	1995	Crop	9	6	Rent	yes	Increase	High
20	Female	51	Adebay	Tigraway	5	Informal	Relocation	1994	Crop	7	4	Owner	No	Increase	High
21	Male	62	Adebay	Tigraway	6	Informal	Native	-	Crop	9	2	Owner	No	Increase	High
22	Male	30	Adebay	Tigraway	4	3rd	Relocation	1996	Crop	9.5	3	Rent	yes	Increase	High
23	Male	63	Adebay	Tigraway	5	Informal	Native	-	Crop & Livestock	8.5	4	Owner	No	Increase	High
24	Female	37	Adebay	Tigraway	4	8th	Native	-	Livestock	7	No Land	No Land	yes	Don't	Don't
25	Male	66	Adebay	Tigraway	6	Informal	Native	-	Crop	8	5	Owner	No	Increase	High
26	Male	37	Adebay	Kunama	4	4th	Native	-	Crop	9	4	Rent	yes	Increase	High
27	Female	31	Adebay	Tigraway	4	6th	Relocation	1993	Crop	7	3	Rent	yes	Increase	High
28	Male	64	Adebay	Tigraway	6	Informal	Relocation	1994	Crop & Livestock	7	3	Owner	No	Increase	High
29	Male	63	Adebay	Tigraway	7	Informal	Native	-	Crop	8	4	Owner	No	Increase	High
30	Female	35	Adebay	Tigraway	4	5th	Native	-	Crop	8	4	Rent	yes	Increase	High
31	Male	40	Adebay	Tigraway	3	Informal	Relocation	1996	Crop & Livestock	9	3	Owner	No	Increase	High
32	Male	31	Adebay	Kunama	3	6th	Relocation	1997	Crop	7	2	Owner	yes	Increase	High
33	Female	41	Adebay	Tigraway	5	Informal	Relocation	1996	Crop	8	3	Owner	No	Increase	High
34	Male	67	Adebay	Tigraway	6	Informal	Relocation	1995	Crop	9	4	Rent	No	Increase	High
35	Female	62	Adebay	Tigraway	5	Informal	Relocation	1994	Crop & Livestock	7	3	Owner	No	Increase	High
36	Male	38	Adebay	Tigraway	4	9th	Native	-	Crop	8	4	Owner	yes	Increase	High
37	Male	39	Adebay	Tigraway	4	6th	Relocation	1994	Livestock	7	No Land	No Land	yes	Don't	Low
38	Male	24	Adebay	Tigraway	3	9th	Relocation	1995	Crop	7	3	Owner	yes	Increase	High
39	Female	40	Adebay	Tigraway	5	Informal	Relocation	1997	Crop	8	4	Owner	No	Increase	High
40	Male	62	Adebay	Tigraway	6	Informal	Native	-	Crop	9.5	7	Rent	No	Increase	High
41	Female	39	Adebay	Kunama	4	4th	Relocation	1995	Crop	9	6	Owner	No	Same	High
42	Female	41	Adebay	Tigraway	5	8th	Relocation	1997	Crop	8	4	Rent	yes	Increase	High
43	Male	67	Adebay	Tigraway	7	Informal	Native	-	Crop & Livestock	7	4	Owner	No	Increase	High
44	Male	66	Adebay	Tigraway	8	4th	Native	-	Crop & Livestock	8	3	Rent	No	Increase	High
45	Female	27	Adebay	Tigraway	3	5th	Relocation	1995	Crop & Livestock	7	3	Rent	yes	Increase	High
46	Male	62	Adebay	Tigraway	6	Informal	Native	-	Crop & Livestock	7	2	Owner	No	Increase	High
47	Male	49	Adebay	Tigraway	5	Informal	Relocation	1997	Crop & Livestock	8	3	Owner	yes	Increase	High
48	Female	38	Adebay	Kunama	3	Informal	Relocation	1996	Crop & Livestock	9	2	Rent	No	Increase	High
49	Male	54	Adebay	Tigraway	6	Informal	Native	-	Crop	7	3	Owner	yes	Increase	High
50	Female	26	Adebay	Tigraway	3	2nd	Relocation	2002	Crop	9	4	Rent	yes	Increase	High
51	Female	37	Adebay	Tigraway	4	Informal	Relocation	1995	Crop	8	4	Owner	No	Increase	High
52	Male	63	Adebay	Tigraway	6	5th	Native	-	Crop	9	3	Rent	No	Increase	High
53	Male	65	Adebay	Tigraway	5	3rd	Native	-	Crop	7	3	Owner	No	Increase	High
54	Female	37	Adebay	Tigraway	4	6th	Relocation	1995	Crop & Livestock	7	3.5	Owner	No	Increase	High
55	Male	27	Adebay	Tigraway	3	Informal	Relocation	1997	Crop	7	4	Owner	yes	Increase	High
56	Male	29	Adebay	Tigraway	3	6th	Relocation	1996	Crop	7	4	Owner	yes	Increase	High
57	Female	36	Adebay	Tigraway	4	5th	Relocation	1997	Crop	8	4	Rent	yes	Increase	High
58	Male	30	Adebay	Tigraway	3	4th	Relocation	1997	Crop	8	3	Owner	yes	Increase	High
59	Male	50	Adebay	Kunama	5	4th	Relocation	1996	Crop & Livestock	8	4	Owner	yes	Increase	High
60	Female	51	Adebay	Tigraway	6	Informal	Native	-	Crop	8	4	Owner	No	Increase	High
61	Male	52	Adebay	Tigraway	5	7th	Native	-	Crop	9	3	Owner	yes	Same	Medium
62	Male	29	Adebay	Tigraway	3	4th	Relocation	1997	Crop	9	4	Rent	yes	Increase	High
63	Male	34	Adebay	Tigraway	4	Informal	Relocation	1997	Crop	9	5	Owner	yes	Increase	High
64	Female	40	Adebay	Tigraway	4	8th	Relocation	1995	Crop	9	3	Owner	yes	Increase	High
65	Male	28	Adebay	Tigraway	3	6th	Native	-	Crop & Livestock	9	4	Owner	yes	Increase	High
66	Female	35	Adebay	Tigraway	4	Informal	Relocation	1995	Crop	7	3	Owner	No	Increase	High
67	Male	50	Adebay	Tigraway	5	5th	Relocation	1995	Crop	8	3	Rent	yes	Increase	High
68	Male	25	Adebay	Tigraway	3	5th	Relocation	1995	Crop	7	4	Owner	yes	Increase	High
69	Female	55	Adebay	Kunama	5	Informal	Native	-	Crop	8	4	Owner	yes	Increase	High
70	Male	36	Adebay	Tigraway	3	4th	Relocation	1997	Crop	7	3	Owner	yes	Increase	High
71	Male	38	Adebay	Tigraway	4	Informal	Relocation	1995	Crop & Livestock	8	4	Owner	yes	Increase	High
72	Female	54	Adebay	Tigraway	7	5th	Relocation	1995	Crop	9	4	Rent	yes	Increase	High
73	Male	28	Adebay	Tigraway	4	5th	Native	-	Crop	8	3	Owner	yes	Increase	High
74	Female	56	Adebay	Tigraway	5	4th	Relocation	1994	Crop	7	2.5	Owner	No	Increase	High
75	Male	36	Adebay	Tigraway	4	Informal	Relocation	1995	Crop	9	4.5	Owner	yes	Increase	High
76	Female	66	Adebay	Tigraway	6	5th	Relocation	1994	Crop	8	3	Owner	No	Increase	High
77	Male	68	Adebay	Kunama	5	6th	Native	-	Crop & Livestock	7	4	Rent	No	Increase	High
78	Female	27	Adebay	Tigraway	3	5th	Relocation	2002	Crop	7	5	Owner	yes	Increase	High
79	Male	25	Adebay	Tigraway	2	Informal	Relocation	2002	Crop	8	3	Owner	yes	Increase	High
80	Male	63	Adebay	Tigraway	5	3rd	Native	1994	Crop	7	4	Owner	No	Increase	High
81	Male	49	Adebay	Tigraway	4	Informal	Relocation	1995	Crop	8	5	Owner	No	Increase	High
82	Male	60	Adebay	Tigraway	5	4th	Relocation	1996	Crop	9	6	Rent	yes	Increase	High
83	Male	26	Adebay	Tigraway	6	7th	Relocation	1997	Livestock	7	No Land	No Land	yes	Don't	Medium
84	Female	30	Adebay	Tigraway	5	Informal	Relocation	2002	Livestock	8	No Land	No Land	yes	Don't	Medium
85	Male	54	Adebay	Kunama	3	5th	Relocation	2002	Crop	7.5	5	Rent	yes	Increase	High
86	Male	69	Adebay	Tigraway	5	3rd	Relocation	1991	Livestock	7	No Land	No Land	No	Don't	Medium
87	Male	48	Adebay	Tigraway	2	4th	Native	-	Crop	8	6	Owner	yes	Increase	High
88	Male	22	Adebay	Tigraway	5	Informal	Relocation	2002	Crop & Livestock	9.5	3	Rent	yes	Increase	High
89	Male	38	Adebay	Tigraway	4	3rd	Relocation	1996	Crop	7.5	5	Owner	yes	Increase	High
90	Male	33	Adebay	Tigraway	5	6th	Relocation	1997	Crop & Livestock	8	3.5	Owner	yes	Increase	High
91	Male	74	Adebay	Tigraway	7	Informal	Relocation	1991	Crop & Livestock	9	3	Rent	No	Increase	High
92	Female	35	Adebay	Kunama	3	3rd	Relocation	1996	Crop	9	7	Owner	No	Increase	High
93	Male	24	Adebay	Tigraway	5	3rd	Relocation	2002	Crop & Livestock	9.5	4	Owner	yes	Increase	High
94	Male	28	Adebay	Tigraway	6	Informal	Relocation	2002	Crop	9	6	Rent	yes	Increase	High
95	Male	69	Adebay	Tigraway	8	3rd	Native	-	Livestock	8	No Land	No Land	No	Don't	Low
96	Male	71	Adebay	Tigraway	7	7th	Native	-	Crop & Livestock	8.5	4	Owner	No	Increase	High
97	Male	49	Adebay	Tigraway	3	Informal	Relocation	1997	Crop	9	7.5	Rent	yes	Increase	High
98	Male	37	Adebay	Kunama	2	4th	Relocation	1994	Livestock	9	No Land	No Land	yes	Don't	Medium
99	Male	40	Adebay	Tigraway	4	2nd	Native	-	Crop & Livestock	9	4.5	Rent	yes	Increase	High
100	Female	44	Adebay	Tigraway	4	Informal	Relocation	1997	Crop	9	4	Owner	No	Increase	High
101	Male	29	Adebay	Tigraway	2	3rd	Relocation	2002	Crop & Livestock	8	3.5	Owner	yes	Increase	High
102	Male	30	Adebay	Tigraway	3	8th	Relocation	2002	Crop & Livestock	8.5	3	Owner	yes	Increase	High
103	Male	39	Adebay	Tigraway	3	Informal	Native	-	Crop & Livestock	7	3	Owner	yes	Increase	High
104	Male	38	Adebay	Kunama	4	Informal	Relocation	2002	Livestock	9	No Land	No Land	No	Decrease	Low
105	Male	72	Adebay	Tigraway	5	Informal	Native	-	Crop	9	8	Owner	No	Increase	High
106	Male	63	Adebay	Tigraway	5	Informal	Relocation	1993	Crop & Livestock	8	4.5	Rent	No	Increase	High
107	Male	53	Adebay	Tigraway	4	Informal	Native	1994	Crop & Livestock	8	5	Owner	No	Increase	High
108	Female	62	Adebay	Kunama	5	Informal	Relocation	1994	Crop & Livestock	7.5	4	Owner	No	Decrease	Low
109	Male	30	Adebay	Tigraway	3	Informal	Relocation	2002	Crop	7	8	Rent	yes	Increase	High
110	Male	27	Adebay	Tigraway	3	3rd	Native	-	Crop & Livestock	8	4	Owner	yes	Increase	High
111	Male	26	Adebay	Tigraway	3	Informal	Relocation	2002	Crop	9	9	Owner	yes	Increase	High
112	Male	39	Adebay	Tigraway	4	Informal	Relocation	2002	Crop & Livestock	9.5	3.5	Owner	yes	Increase	High
113	Male	66	Adebay	Tigraway	5	Informal	Native	-	Crop	9	7	Rent	No	Increase	High
114	Male	64	Adebay	Kunama	6	2nd	Relocation	1993	Crop & Livestock	9	4	Owner	No	Increase	High
115	Female	44	Adebay	Tigraway	5	Informal	Relocation	1996	Crop & Livestock	8.5	4.5	Owner	No	Increase	High
116	Male	60	Adebay	Tigraway	7	5th	Native	-	Crop	9	7.5	Owner	yes	Decrease	Medium
117	Male	52	Adebay	Tigraway	5	4th	Relocation	1994	Crop & Livestock	9.5	3	Owner	yes	Increase	High
118	Male	29	Adebay	Kunama	3	Informal	Native	-	Crop	9	6	Rent	yes	Increase	High
119	Male	35	Adebay	Tigraway	4	2nd	Relocation	2002	Crop	9	5	Owner	yes	Increase	High
120	Female	28	Adebay	Tigraway	3	3rd	Native	-	Crop & Livestock	8.5	4	Owner	No	Increase	High
121	Male	34	Adebay	Tigraway	3	Informal	Relocation	2002	Crop	8	7	Owner	yes	Increase	High
122	Male	27	Adebay	Kunama	2	Informal	Relocation	2002	Crop	9	5	Rent	yes	Increase	High
123	Male	31	Adebay	Tigraway	3	4th	Native	-	Crop & Livestock	9.5	3	Owner	yes	Increase	High
124	Male	33	Adebay	Tigraway	3	Informal	Relocation	2002	Crop & Livestock	9	4	Owner	yes	Increase	High
125	Female	40	Freselam	Kunama	4	6th	Relocation	1997	Crop & Livestock	9	3	Owner	No	Increase	High
126	Male	35	Freselam	Tigraway	4	5th	Relocation	1994	Crop	8	3	Rent	yes	Increase	High
127	Male	31	Freselam	Tigraway	3	Informal	Relocation	1994	Crop	7	4	Owner	yes	Increase	High
128	Female	41	Freselam	Tigraway	5	5th	Relocation	1994	Crop & Livestock	8	3	Owner	No	Increase	Medium
129	Male	38	Freselam	Tigraway	4	4th	Native	-	Crop & Livestock	9	3	Owner	yes	Increase	Medi
130	Female	30	Freselam	Tigraway	4	Informal	Relocation	1997	Livestock	7	No Land	No Land	yes	Don't	Don't
131	Male	48	Freselam	Tigraway	6	3rd	Relocation	1997	Crop	7	3	Owner	yes	Increase	High
132	Male	27	Freselam	Tigraway	3	2nd	Relocation	1995	Crop & Livestock	8	3	Owner	yes	same	High
133	Female	54	Freselam	Tigraway	6	Informal	Native	-	Crop	9	4	Owner	No	Increase	High
134	Male	64	Freselam	Tigraway	8	Informal	Relocation	1994	Crop & Livestock	8	2	Owner	No	same	Medium
135	Male	63	Freselam	Tigraway	7	5th	Relocation	1994	Crop & Livestock	7	3	Owner	No	Increase	High
136	Male	50	Freselam	Tigraway	5	Informal	Relocation	1995	Crop	7	4	Owner	No	Increase	High
137	Male	31	Freselam	Kunama	4	Informal	Relocation	1995	Crop & Livestock	8	3	Rent	yes	Increase	High
138	Male	64	Freselam	Tigraway	6	8th	Native	-	Crop	7	3	Owner	No	Increase	Medium
139	Female	32	Freselam	Tigraway	5	Informal	Relocation	2002	Crop & Livestock	7.5	4	Rent	yes	Increase	High
140	Female	63	Freselam	Tigraway	6	6th	Native	-	Livestock	9	No Land	No Land	No	Don't	Don't
141	Male	67	Freselam	Tigraway	7	5th	Relocation	1995	Crop & Livestock	8	3	Owner	No	Increase	High
142	Male	63	Freselam	Tigraway	7	Informal	Relocation	1993	Crop & Livestock	7	3	Owner	No	Increase	High
143	Male	62	Freselam	Tigraway	6	4th	Native	-	Crop	8	3	Owner	No	Increase	High
144	Male	30	Freselam	Tigraway	4	Informal	Relocation	1993	Crop & Livestock	7	4	Rent	yes	Increase	High
145	Male	26	Freselam	Tigraway	3	5th	Relocation	1995	Crop	7	3	Owner	yes	Increase	High
146	Male	54	Freselam	Tigraway	5	4th	Relocation	1995	Crop	9	4	Owner	yes	Decrease	Low
147	Male	48	Freselam	Tigraway	6	Informal	Relocation	1996	Crop & Livestock	7	3	Owner	yes	Increase	High
148	Female	49	Freselam	Tigraway	5	3rd	Relocation	1996	Crop	8	3	Owner	No	Increase	High
149	Male	25	Freselam	Tigraway	3	8th	Native	-	Crop & Livestock	8	3.5	Owner	yes	Increase	High
150	Male	40	Freselam	Kunama	5	Informal	Relocation	1997	Livestock	7	No Land	No Land	yes	Don't	Don't
151	Male	26	Freselam	Tigraway	4	3rd	Relocation	1997	Crop	9	3	Owner	yes	Decrease	Low
152	Male	41	Freselam	Tigraway	3	Informal	Native	-	Crop & Livestock	8	3	Owner	yes	Increase	Medium
153	Female	64	Freselam	Tigraway	6	7th	Relocation	1993	Crop	8	3	Rent	No	Increase	High
154	Male	27	Freselam	Tigraway	4	2nd	Native	-	Crop & Livestock	7	2	Owner	yes	Increase	High
155	Male	46	Freselam	Tigraway	5	Informal	Relocation	1997	Crop	7	4	Owner	yes	Increase	High
156	Male	62	Freselam	Tigraway	6	Informal	Relocation	1987	Crop & Livestock	8	3	Owner	No	Increase	High
157	Female	40	Freselam	Tigraway	5	5th	Relocation	1995	Crop	7	3	Owner	No	Increase	High
158	Male	30	Freselam	Tigraway	3	Informal	Relocation	1995	Crop & Livestock	8	4	Rent	yes	Increase	High
159	Male	59	Wuhedet	Tigraway	6	7th	Relocation	1996	Crop	8.5	3	Owner	No	Increase	High
160	Male	39	Wuhedet	Tigraway	4	Informal	Relocation	1996	Crop & Livestock	6.5	3	Owner	yes	Increase	Low
161	Male	37	Wuhedet	Tigraway	4	6th	Relocation	1997	Crop & Livestock	7	5	Rent	yes	Increase	High
162	Male	45	Wuhedet	Tigraway	5	5th	Relocation	2002	Crop	8	4	Owner	No	Increase	High
163	Male	41	Wuhedet	Tigraway	6	Informal	Native	-	Livestock	8	No Land	No Land	yes	Don't	Don't
164	Female	29	Wuhedet	Tigraway	4	4th	Relocation	1997	Crop	7	4	Owner	yes	Increase	Low
165	Male	38	Wuhedet	Tigraway	3	3rd	Relocation	1989	Crop & Livestock	7	4.5	Owner	yes	Increase	High
166	Male	40	Wuhedet	Kunama	4	4th	Relocation	2002	Crop	8.5	3.5	Owner	yes	Increase	High
167	Male	47	Wuhedet	Tigraway	5	6th	Native	-	Crop	8	3	Rent	yes	Increase	High
168	Male	39	Wuhedet	Tigraway	4	5th	Relocation	2002	Livestock	7	No Land	No Land	yes	Don't	Don't
169	Female	25	Wuhedet	Tigraway	3	2nd	Relocation	1997	Crop	7	3	Owner	yes	Increase	High
170	Male	37	Wuhedet	Tigraway	4	6th	Relocation	1997	Crop & Livestock	6.5	2.5	Owner	yes	Increase	Medium
171	Male	29	Wuhedet	Tigraway	3	Informal	Relocation	1996	Crop	8	5	Owner	No	Increase	High
172	Male	54	Wuhedet	Tigraway	7	Informal	Relocation	1994	Crop & Livestock	8	4	Owner	No	Increase	High
173	Female	51	Wuhedet	Tigraway	6	7th	Native	-	Crop	8.5	4	Owner	No	same	Don't
174	Female	40	Wuhedet	Tigraway	4	Informal	Relocation	1996	Crop	8	5	Owner	No	Increase	High
175	Male	48	Wuhedet	Tigraway	5	4th	Relocation	1997	Crop & Livestock	7.5	5.5	Rent	No	Increase	High
176	Male	41	Wuhedet	Kunama	4	Informal	Relocation	1995	Crop	8	6	Owner	yes	Increase	High
177	Female	26	Wuhedet	Tigraway	3	8th	Relocation	1995	Crop & Livestock	8.5	5	Owner	No	Increase	High
178	Male	28	Wuhedet	Tigraway	4	3rd	Relocation	1995	Livestock	8	No Land	No Land	yes	Don't	Don't
179	Male	38	Wuhedet	Tigraway	4	Informal	Relocation	1997	Crop	8	5	Owner	yes	Increase	High
180	Female	50	Wuhedet	Tigraway	6	8th	Native	-	Crop & Livestock	7	4	Owner	No	Increase	Medium
181	Male	40	Wuhedet	Tigraway	5	6th	Relocation	1997	Crop	6.5	6	Owner	yes	Increase	High
182	Male	51	Wuhedet	Tigraway	5	9th	Relocation	1996	Crop & Livestock	8	4	Owner	No	Increase	High
183	Female	36	Wuhedet	Tigraway	4	6th	Relocation	2002	Crop	8.5	5	Owner	No	same	Medium
184	Male	27	Wuhedet	Tigraway	5	Informal	Relocation	2002	Crop & Livestock	8	4	Owner	yes	Increase	High
185	Male	33	Wuhedet	Tigraway	3	6th	Relocation	2002	Crop & Livestock	7	3.5	Owner	yes	Increase	High
186	Male	35	Wuhedet	Tigraway	4	5th	Relocation	2002	Crop & Livestock	8	4	Owner	yes	Increase	High
187	Male	57	Myweyni	Kunama	4	5th	Relocation	2002	Crop & Livestock	9.5	5	Owner	yes	Decrease	Medium
188	Male	43	Myweyni	Tigraway	5	3rd	Relocation	2002	Crop & Livestock	9	6	Owner	yes	Increase	High
189	Female	26	Myweyni	Tigraway	4	5th	Relocation	2002	Crop	9	4	Owner	yes	Increase	High
190	Male	50	Myweyni	Tigraway	6	7th	Relocation	1997	Crop & Livestock	10	4	Owner	No	Same	Medium
191	Female	41	Myweyni	Tigraway	4	11th	Relocation	1997	Crop & Livestock	8	5	Owner	No	Increase	High
192	Male	49	Myweyni	Tigraway	5	Informal	Relocation	1996	Crop	10	4	Owner	No	Increase	Medium
193	Male	37	Myweyni	Tigraway	4	10th	Relocation	1996	Crop & Livestock	9	5	Owner	No	Increase	High
194	Male	29	Myweyni	Kunama	4	9th	Relocation	1997	Livestock	9	No Land	No Land	yes	Don't	Don't
195	Female	48	Myweyni	Tigraway	5	Informal	Relocation	1997	Crop	9.5	5	Owner	No	Increase	High
196	Male	47	Myweyni	Tigraway	5	6th	Relocation	1997	Crop & Livestock	10	6	Owner	No	Same	Don't
197	Male	27	Myweyni	Tigraway	4	Informal	Relocation	2002	Crop	9	4	Owner	yes	Increase	High
198	Male	48	Myweyni	Tigraway	5	Informal	Relocation	1997	Crop & Livestock	9	5	Owner	No	Increase	Medium
199	Female	40	Myweyni	Tigraway	4	5th	Relocation	1997	Crop	9.5	4	Owner	yes	Increase	High
200	Male	48	Myweyni	Kunama	6	6th	Relocation	1997	Crop & Livestock	8.5	4	Rent	yes	Increase	High
201	Male	45	Myweyni	Tigraway	5	Informal	Relocation	2002	Crop	9	4	Owner	No	Don't	Don't
202	Male	30	Myweyni	Tigraway	4	4th	Relocation	1996	Crop & Livestock	8	5	Owner	yes	Increase	High
203	Female	47	Myweyni	Tigraway	6	5th	Relocation	1997	Crop	9	5	Owner	yes	Increase	High
204	Male	39	Myweyni	Tigraway	4	6th	Relocation	1997	Crop	8	6	Owner	yes	Don't	Don't
205	Male	41	Myweyni	Kunama	5	Informal	Relocation	1997	Crop & Livestock	9	4	Owner	yes	Increase	High
206	Female	28	Myweyni	Tigraway	4	5th	Relocation	1997	Crop	8	4	Owner	No	Decrease	Low
207	Male	29	Myweyni	Tigraway	3	6th	Relocation	1997	Crop & Livestock	8.5	3	Owner	yes	Increase	High
208	Male	46	Myweyni	Tigraway	5	Informal	Relocation	1997	Crop	10	5	Owner	yes	Same	Low
209	Male	45	Myweyni	Tigraway	6	3rd	Relocation	1997	Crop	9	5.5	Owner	No	Increase	High
210	Male	38	Myweyni	Tigraway	4	4th	Relocation	1997	Crop & Livestock	8	4	Rent	yes	Increase	High
211	Female	43	Myweyni	Kunama	5	4th	Relocation	1997	Crop	9	4	Owner	yes	Same	Low
212	Male	40	Myweyni	Kunama	4	2nd	Relocation	1997	Crop & Livestock	10	3.5	Owner	yes	Increase	High
213	Male	53	Myweyni	Tigraway	5	4th	Relocation	1997	Crop & Livestock	8.5	3	Owner	yes	Increase	High
214	Female	60	Myweyni	Tigraway	6	4th	Native	-	Crop	9	5.5	Owner	No	Increase	Medium
215	Male	51	Myweyni	Tigraway	5	5th	Relocation	2002	Crop & Livestock	8	3	Owner	No	Increase	High
216	Male	48	Myweyni	Tigraway	4	Informal	Native		Crop	9	5	Owner	yes	Increase	High
217	Male	60	Adigoshu	Tigraway	4	5th	Relocation	1995	Crop	13.5	5	Owner	No	Decrease	Low
218	Male	34	Adigoshu	Tigraway	3	4th	Native	-	Crop & Livestock	14	10	Owner	yes	Increase	High
219	Male	46	Adigoshu	Tigraway	4	Informal	Relocation	2002	Crop & Livestock	13	4	Owner	yes	Same	Don't
220	Male	53	Adigoshu	Kunama	5	5th	Relocation	1996	Crop	15.5	6	Rent	No	Don't	Don't
221	Male	41	Adigoshu	Tigraway	3	6th	Relocation	1994	Crop	15	1	Owner	yes	Increase	High
222	Male	38	Adigoshu	Tigraway	4	9th	Native	-	Crop & Livestock	15	3	Owner	No	Decrease	Low
223	Male	64	Adigoshu	Tigraway	6	6th	Native	-	Crop	14	7	Owner	No	Increase	High
224	Male	46	Adigoshu	Tigraway	4	8th	Relocation	2002	Crop	13	6	Owner	No	Don't	Don't
225	Male	54	Adigoshu	Tigraway	6	Informal	Relocation	2002	Crop	13.5	5	Rent	No	Same	Low
226	Male	35	Adigoshu	Tigraway	3	7th	Relocation	2002	Crop & Livestock	14	4	Owner	yes	Increase	High
227	Male	50	Adigoshu	Kunama	4	8th	Relocation	2002	Crop	13	3	Owner	No	Decrease	Low
228	Male	71	Adigoshu	Tigraway	4	4th	Native	-	Crop	13	6	Owner	No	Increase	High
229	Male	63	Adigoshu	Tigraway	3	5th	Native	-	Crop & Livestock	14	4	Owner	No	Increase	High
230	Male	53	Adigoshu	Tigraway	3	3rd	Native	-	Crop	13	3	Owner	No	Increase	Medium
231	Male	39	Adigoshu	Tigraway	4	3rd	Relocation	1995	Crop & Livestock	13	2	Owner	yes	Increase	High
232	Male	36	Adigoshu	Kunama	4	6th	Relocation	1995	Crop	13.5	5	Owner	yes	Increase	High
233	Male	30	Adigoshu	Tigraway	3	Informal	Relocation	1995	Crop & Livestock	14	3	Rent	yes	Increase	High
234	Male	49	Adigoshu	Tigraway	5	7th	Relocation	1996	Crop	13	5	Owner	No	Decrease	Low
235	Male	48	Adigoshu	Tigraway	6	6th	Relocation	1996	Crop & Livestock	15	3	Owner	No	Increase	High
236	Male	52	Adigoshu	Tigraway	7	Informal	Relocation	1997	Crop	15.5	4	Owner	No	Don't	Don't
237	Male	39	Adigoshu	Tigraway	4	5th	Relocation	1997	Crop	13	5	Owner	yes	Increase	High
238	Male	65	Adigoshu	Kunama	5	7th	Relocation	1997	Crop & Livestock	14	3	Owner	No	Same	Don't
239	Male	40	Adigoshu	Tigraway	4	Informal	Relocation	2002	Crop	15	6	Owner	No	same	Don't
240	Male	38	Adigoshu	Tigraway	3	9th	Native	-	Crop	15	5	Owner	yes	Increase	High
241	Female	41	Adigoshu	Tigraway	4	Informal	Relocation	1997	Crop	15	4	Owner	yes	Increase	High
242	Male	69	Adigoshu	Tigraway	5	Informal	Native		Crop	15	6	Owner	No	Increase	Medium
243	Male	41	Adigoshu	Tigraway	3	8th	Relocation	1997	Crop	15	5	Owner	No	Same	Don't
244	Female	41	Adigoshu	Kunama	4	6th	Relocation	1997	Crop	14.5	5	Owner	yes	Increase	High
245	Male	30	Adigoshu	Tigraway	3	Informal	Relocation	2002	Crop	14	5	Rent	yes	Increase	High
246	Male	38	Adigoshu	Tigraway	4	10th	Relocation	1996	Crop	14	6	Owner	yes	Increase	High
247	Female	52	Adigoshu	Tigraway	6	9th	Native	-	Crop	15	6	Owner	No	Decrease	Low
248	Male	66	Adigoshu	Tigraway	3	7th	Native	-	Crop	14.5	7	Owner	No	Increase	Medium
249	Male	73	Adigoshu	Kunama	7	Informal	Native	-	Crop	14	5	Owner	No	Increase	Medium
250	Female	34	Adigoshu	Tigraway	4	4th	Relocation	2002	Crop	13	4	Owner	yes	Increase	High
251	Male	35	Adigoshu	Tigraway	3	12th	Relocation	1996	Crop	13	5	Owner	yes	Increase	High
252	Female	68	Adigoshu	Tigraway	3	Informal	Relocation	1996	Crop	13	3	Rent	No	Increase	Medium
253	Male	33	Adigoshu	Tigraway	4	2nd	Relocation	1996	Crop	14	4	Owner	yes	Increase	High
254	Female	40	Adigoshu	Tigraway	5	6th	Relocation	2002	Crop	15.5	5	Owner	yes	Don't	Don't
255	Male	51	Adigoshu	Tigraway	6	5th	Relocation	1995	Crop & Livestock	13	3	Owner	No	Increase	High
256	Female	66	Adigoshu	Kunama	4	6th	Native	-	Crop	14	8	Owner	No	Same	Don't
257	Male	63	Adigoshu	Tigraway	5	Informal	Relocation	1993	Crop	15	5	Owner	No	Decrease	Low
258	Male	37	Adigoshu	Tigraway	4	9th	Native	-	Crop	13	7	Owner	yes	Increase	High
259	Male	70	Adigoshu	Tigraway	5	8th	Native	-	Crop	13	9	Owner	No	Increase	Medium
260	Female	32	Adigoshu	Tigraway	3	4th	Native	-	Crop	13.5	6	Owner	yes	Increase	High
261	Male	67	Adigoshu	Tigraway	5	5th	Relocation	1995	Crop	15	3	Owner	No	Same	Don't
262	Male	29	Adigoshu	Kunama	4	Informal	Relocation	2002	Crop	15	5	Rent	yes	Don't	Don't
263	Female	31	Adigoshu	Tigraway	4	10th	Relocation	1996	Crop	13	6	Owner	yes	Increase	High
264	Male	65	Adigoshu	Tigraway	5	4th	Relocation	1995	Crop	14	5	Owner	No	Decrease	Low
265	Male	38	Adigoshu	Tigraway	4	8th	Relocation	1996	Crop	13	4	Owner	yes	Increase	High
266	Male	53	Adigoshu	Tigraway	6	Informal	Native	-	Crop	13	3	Owner	No	Increase	High
267	Female	67	Adigoshu	Kunama	4	Informal	Native	-	Crop	14.5	6	Owner	No	Same	Don't
268	Male	63	Adigoshu	Tigraway	5	Informal	Native	-	Crop	15	7	Owner	No	Increase	High
269	Male	26	Adigoshu	Tigraway	4	11th	Relocation	2002	Crop	13	6	Owner	yes	Increase	High
270	Female	62	Adigoshu	Tigraway	6	Informal	Relocation	1997	Crop	14	4	Owner	No	Increase	Medium
271	Male	64	Adigoshu	Tigraway	6	6th	Native	-	Crop	13	3	Owner	No	Increase	High
272	Male	38	Adigoshu	Kunama	4	7th	Relocation	1997	Crop	14	4	Owner	yes	Don't	Don't
273	Female	27	Adigoshu	Tigraway	4	8th	Relocation	2002	Crop	13	3	Rent	yes	Increase	High
274	Male	49	Adigoshu	Tigraway	6	7th	Native	-	Crop	14	6	Owner	yes	Increase	High
275	Male	41	Adigoshu	Tigraway	5	Informal	Relocation	1997	Crop	13	5	Owner	yes	Increase	Low
276	Female	65	Adigoshu	Tigraway	6	Informal	Native	-	Crop	13	7	Owner	No	Increase	Medium
277	Male	40	Adigoshu	Tigraway	5	10th	Native	-	Crop	14	4	Owner	yes	Increase	High
278	Male	66	Adigoshu	Kunama	6	Informal	Native	-	Crop	15	6	Owner	No	Increase	Medium
279	Female	29	Adigoshu	Tigraway	4	3rd	Relocation	1997	Crop	13	6	Owner	yes	Increase	High
280	Male	48	Adigoshu	Tigraway	5	8th	Native	-	Crop	14	4	Owner	yes	Increase	High
281	Female	62	Adigoshu	Tigraway	4	Informal	Native	-	Crop	13	4	Rent	No	Same	Don't
282	Male	46	Adigoshu	Tigraway	6	8th	Relocation	1995	Crop	13	5	Owner	yes	Increase	High
283	Male	29	Adigoshu	Kunama	4	3rd	Relocation	1996	Crop	13.5	4	Owner	yes	Increase	High
284	Female	37	Adigoshu	Tigraway	4	Informal	Relocation	1997	Crop	14.5	4	Owner	No	Don't	Don't
285	Male	30	Adigoshu	Tigraway	4	10th	Relocation	2002	Crop	13	5	Owner	yes	Increase	Medium
286	Male	46	Adigoshu	Tigraway	6	5th	Relocation	1997	Crop	15	3	Owner	yes	Increase	High
287	Female	64	Adigoshu	Kunama	6	7th	Relocation	1996	Crop	15.5	0.5	Owner	No	Don't	Don't
288	Male	41	Adigoshu	Tigraway	4	6th	Relocation	1995	Crop	13	4	Owner	yes	Increase	High
289	Male	75	Adiaser	Tigraway	5	7th	Native	-	Livestock	17.5	No Land	No Land	yes	Don't	Don't
290	Female	54	Adiaser	Tigraway	6	Informal	Native	-	Crop & Livestock	18	3	Owner	No	same	Don't
291	Male	40	Adiaser	Tigraway	3	8th	Relocation	1997	Crop	18	2	Owner	yes	Increase	High
292	Male	54	Adiaser	Tigraway	5	5th	Relocation	1996	Crop	18	6	Owner	No	same	Don't
293	Female	39	Adiaser	Tigraway	3	7th	Relocation	2002	Livestock	17.5	No Land	No Land	yes	Don't	Don't
294	Male	68	Adiaser	Tigraway	6	5th	Relocation	1997	Crop & Livestock	19.5	4	Owner	No	Increase	Medium
295	Male	57	Adiaser	Tigraway	5	Informal	Native	-	Crop & Livestock	18	3	Owner	yes	Increase	High
296	Female	56	Adiaser	Tigraway	4	6th	Relocation	1996	Livestock	17.5	No Land	No Land	No	Don't	Don't
297	Male	41	Adiaser	Tigraway	3	6th	Relocation	2002	Crop & Livestock	19	5	Rent	yes	Increase	High
298	Male	62	Adiaser	Tigraway	5	Informal	Native		Crop & Livestock	19	6	Owner	No	Increase	Don't
299	Male	30	Adiaser	Tigraway	4	4th	Relocation	1997	Crop & Livestock	18.5	5	Owner	yes	Increase	High
300	Female	63	Adiaser	Tigraway	5	7th	Native		Crop & Livestock	18	4	Owner	No	same	Don't
301	Male	62	Adiaser	Tigraway	6	6th	Relocation	1996	Crop & Livestock	17.5	5	Owner	No	Decrease	Low
302	Male	40	Adiaser	Tigraway	4	10th	Native	-	Crop	18	3	Owner	yes	Increase	High
303	Female	64	Adiaser	Tigraway	5	Informal	Relocation	1997	Crop & Livestock	19	3	Owner	No	Increase	High
304	Male	22	Adiaser	Tigraway	2	2nd	Native	-	Livestock	20	No Land	No Land	yes	Don't	Don't
305	Male	54	Adiaser	Tigraway	5	6th	Relocation	1996	Crop & Livestock	17.5	3	Owner	yes	Increase	High
306	Female	52	Adiaser	Tigraway	6	3rd	Native	-	Crop & Livestock	18	3.5	Owner	yes	Increase	Don't
307	Male	31	Adiaser	Tigraway	4	8th	Relocation	2002	Crop & Livestock	19	3	Rent	yes	Increase	High
308	Male	31	Adiaser	Tigraway	4	Informal	Relocation	1997	Crop & Livestock	18	5	Owner	No	same	Don't
309	Male	69	Adiaser	Tigraway	6	7th	Native	-	Crop	18	4	Owner	No	Increase	Low
310	Male	58	Adiaser	Tigraway	5	7th	Relocation	1995	Crop & Livestock	19.5	3	Owner	No	Decrease	Low
311	Female	63	Adiaser	Tigraway	5	3rd	Relocation	1996	Crop & Livestock	19	3	Owner	No	Increase	Medium
312	Male	27	Adiaser	Tigraway	3	6th	Relocation	1994	Crop & Livestock	20	3	Owner	yes	Increase	High
313	Male	39	Adiaser	Tigraway	4	Informal	Native	-	Crop & Livestock	20	3	Owner	No	same	Don't
314	Male	55	Adiaser	Tigraway	5	9th	Relocation	1997	Crop & Livestock	18	4	Owner	yes	Increase	High
315	Female	68	Adiaser	Tigraway	6	8th	Relocation	1994	Crop & Livestock	18	5	Owner	No	Increase	Medium
316	Male	39	Adiaser	Tigraway	4	6th	Relocation	1995	Crop	20	2	Owner	yes	Decrease	Low
317	Male	28	Adiaser	Tigraway	3	9th	Relocation	1996	Livestock	19.5	No Land	No Land	yes	Don't	Don't
318	Female	29	Adiaser	Tigraway	4	Informal	Native	-	Crop & Livestock	19	5	Owner	No	Increase	Medium
319	Male	25	Adiaser	Tigraway	4	6th	Relocation	2002	Crop	18	4	Rent	yes	Increase	High
320	Male	57	Adiaser	Tigraway	5	5th	Relocation	1997	Crop & Livestock	18.5	6	Owner	yes	Increase	High
321	Male	62	Adiaser	Tigraway	5	Informal	Native	-	Crop & Livestock	18	5	Owner	No	Increase	Low
322	Male	58	Adiaser	Tigraway	5	6th	Relocation	1996	Crop & Livestock	17.5	5	Owner	No	Increase	High
323	Male	66	Adiaser	Tigraway	7	5th	Native	-	Crop & Livestock	18	3	Owner	No	Increase	Medium
324	Male	29	Adiaser	Tigraway	3	4th	Relocation	1994	Crop & Livestock	19	3	Owner	yes	Increase	High
325	Male	40	Adiaser	Tigraway	4	2nd	Relocation	1995	Crop & Livestock	20	3.5	Rent	yes	Decrease	Low
326	Female	58	Aditsetser	Tigraway	5	4th	Relocation	1997	Crop & Livestock	18	6	Owner	No	Increase	Medium
327	Male	29	Aditsetser	Tigraway	4	6th	Native		Crop & Livestock	18	3	Owner	yes	Increase	High
328	Male	59	Aditsetser	Tigraway	5	Informal	Relocation	1997	Crop & Livestock	19.5	3	Owner	No	same	Don't
329	Male	64	Aditsetser	Tigraway	6	10th	Relocation	1997	Crop & Livestock	18	3.5	Owner	No	Decrease	Low
330	Female	38	Aditsetser	Tigraway	4	9th	Relocation	1994	Crop & Livestock	20.5	3	Owner	yes	Increase	High
331	Male	55	Aditsetser	Kunama	7	Informal	Relocation	1995	Crop & Livestock	20	3.5	Owner	No	Increase	Medium
332	Male	28	Aditsetser	Tigraway	4	5th	Relocation	1997	Crop & Livestock	21	3.5	Owner	yes	same	Don't
333	Male	56	Aditsetser	Tigraway	5	6th	Native	-	Livestock	21	No Land	No Land	No	Don't	Don't
334	Female	52	Aditsetser	Tigraway	5	Informal	Relocation	2002	Crop & Livestock	19	5	Rent	No	Increase	Medium
335	Male	27	Aditsetser	Tigraway	4	7th	Native	1995	Crop & Livestock	18	3	Owner	yes	Increase	High
336	Male	56	Aditsetser	Tigraway	7	8th	Relocation	1997	Crop & Livestock	18	4	Owner	No	Decrease	Low
337	Male	67	Aditsetser	Tigraway	6	Informal	Native	-	Crop & Livestock	19.5	4	Owner	No	Increase	Medium
338	Male	56	Aditsetser	Kunama	7	10th	Relocation	1996	Crop & Livestock	19	3	Owner	No	same	Don't
339	Female	25	Aditsetser	Tigraway	4	8th	Relocation	1997	Crop & Livestock	20.5	4	Owner	yes	Increase	High
340	Male	60	Aditsetser	Tigraway	7	4th	Relocation	1996	Crop & Livestock	20	4.5	Owner	No	Increase	High
341	Male	61	Aditsetser	Tigraway	6	4th	Relocation	1995	Crop & Livestock	19	5	Owner	No	Don't	Don't
342	Female	53	Aditsetser	Kunama	5	7th	Relocation	1997	Livestock	19	No Land	No Land	yes	Don't	Don't
343	Male	65	Aditsetser	Tigraway	6	Informal	Relocation	1995	Crop & Livestock	20	4	Rent	No	Increase	Medium
344	Female	28	Aditsetser	Tigraway	3	8th	Relocation	1997	Crop & Livestock	21	5	Owner	yes	Decrease	Low
345	Male	63	Aditsetser	Tigraway	6	5th	Native	-	Crop & Livestock	20	4	Owner	No	Increase	Medium
346	Male	39	Aditsetser	Tigraway	4	3rd	Native	-	Crop & Livestock	19	4	Owner	yes	Increase	High
347	Female	27	Aditsetser	Tigraway	4	4th	Relocation	1997	Crop & Livestock	19	5	Owner	yes	same	Don't
348	Male	52	Aditsetser	Kunama	5	Informal	Relocation	1995	Crop & Livestock	20	5	Owner	No	Increase	High
349	Male	58	Aditsetser	Tigraway	7	3rd	Relocation	2002	Livestock	20	No Land	No Land	yes	Don't	Don't
350	Male	24	Aditsetser	Tigraway	5	6th	Relocation	1997	Crop & Livestock	19	4	Owner	No	Increase	High
351	Female	54	Aditsetser	Tigraway	6	Informal	Relocation	1996	Crop & Livestock	19	5	Owner	No	Increase	Medium
352	Male	29	Aditsetser	Tigraway	4	8th	Native	-	Crop & Livestock	20	5	Owner	yes	Decrease	Low
353	Male	30	Aditsetser	Tigraway	3	4th	Relocation	1996	Crop & Livestock	19	4	Owner	yes	Increase	High
354	Male	31	Aditsetser	Tigraway	3	3rd	Relocation	2002	Crop & Livestock	20	2	Rent	yes	Increase	Don't
355	Male	32	Aditsetser	Tigraway	3	5th	Relocation	2002	Crop	21	3	Owner	yes	Increase	High
356	Female	33	Aditsetser	Tigraway	3	Informal	Native	-	Crop	18.5	5	Owner	No	same	Don't
357	Male	34	Aditsetser	Tigraway	3	9th	Relocation	2002	Crop & Livestock	18	3.5	Owner	yes	Increase	High
358	Male	23	Aditsetser	Kunama	2	4th	Relocation	2002	Crop	19	5.5	Owner	yes	Increase	High
359	Male	28	Aditsetser	Tigraway	3	Informal	Native	-	Crop	19	5.5	Owner	No	Don't	Don't
360	Male	30	Aditsetser	Tigraway	3	2nd	Relocation	2002	Crop & Livestock	18.5	4	Owner	yes	Increase	High
361	Female	38	Aditsetser	Tigraway	3	3rd	Relocation	1997	Crop	18	6	Owner	yes	Increase	High
362	Male	39	Aditsetser	Kunama	3	Informal	Relocation	1997	Crop	19	6.5	Owner	No	Increase	Medium
363	Male	40	Aditsetser	Tigraway	4	5th	Relocation	1996	Crop & Livestock	19	4.5	Owner	yes	Increase	Low
364	Male	24	Aditsetser	Tigraway	3	4th	Native	-	Crop	18.5	6	Rent	yes	Increase	High
365	Female	42	Aditsetser	Tigraway	4	Informal	Relocation	1997	Crop	18	4.5	Owner	No	Increase	Low
366	Male	43	Aditsetser	Kunama	3	9th	Native	-	Crop	19	5	Owner	yes	Decrease	Low
367	Male	26	Aditsetser	Tigraway	3	3rd	Relocation	-	Crop & Livestock	20	4	Owner	yes	Increase	High
368	Female	45	Aditsetser	Tigraway	4	Informal	Relocation	1997	Crop	20	6	Owner	No	same	Don't
369	Male	46	Aditsetser	Kunama	3	5th	Relocation	1997	Crop	18	5	Owner	yes	Increase	High
370	Female	53	Aditsetser	Tigraway	5	Informal	Relocation	1995	Crop	21	6	Rent	No	Don't	Don't
371	Male	59	Aditsetser	Tigraway	4	2nd	Relocation	1995	Crop	18	6.5	Owner	yes	Increase	High
372	Male	49	Aditsetser	Tigraway	4	6th	Native	-	Crop & Livestock	21	4	Owner	yes	Increase	Don't
373	Male	50	Aditsetser	Kunama	5	Informal	Relocation	1997	Crop	19	5.5	Owner	No	Increase	Medium
374	Male	51	Aditsetser	Tigraway	4	10th	Relocation	1994	Crop & Livestock	18	3.5	Owner	yes	Decrease	Low
375	Female	52	Aditsetser	Tigraway	6	5th	Native	-	Crop	19	5	Owner	yes	Increase	High
376	Male	53	Aditsetser	Tigraway	3	Informal	Relocation	1994	Crop & Livestock	21	4	Owner	No	Don't	Don't
377	Male	54	Aditsetser	Tigraway	4	3rd	Relocation	1994	Crop	19	6.5	Owner	yes	Increase	High
378	Male	55	Aditsetser	Kunama	6	5th	Native	-	Crop	18	4	Owner	yes	Increase	High
379	Female	29	Aditsetser	Tigraway	3	Informal	Relocation	2002	Crop & Livestock	19	3	Rent	No	same	Don't
380	Male	30	Aditsetser	Tigraway	3	9th	Native	-	Crop	20	5	Owner	yes	Increase	High
381	Male	38	Aditsetser	Tigraway	4	Informal	Relocation	2002	Crop & Livestock	21	3.5	Rent	No	Don't	Don't
382	Male	59	Aditsetser	Tigraway	3	7th	Relocation	1993	Crop	18	5.5	Owner	No	Increase	Medium
383	Female	60	Aditsetser	Tigraway	7	8th	Relocation	1993	Crop	18	6	Owner	No	Increase	High
384	Male	61	Aditsetser	Tigraway	3	Informal	Native	-	Crop & Livestock	18	4.5	Owner	No	Increase	Low
385	Male	62	Aditsetser	Kunama	8	Informal	Relocation	1993	Crop	21	5	Owner	No	Don't	Don't
386	Male	63	Aditsetser	Tigraway	6	Informal	Relocation	1993	Crop	18	6	Owner	No	Increase	Medium
387	Male	64	Aditsetser	Tigraway	5	Informal	Relocation	1993	Crop & Livestock	19	3.5	Rent	No	same	Don't
388	Female	50	Aditsetser	Tigraway	5	7th	Native	-	Crop	18	4	Owner	yes	Increase	High
389	Male	66	Aditsetser	Tigraway	4	Informal	Relocation	1993	Crop & Livestock	18	3	Owner	No	Don't	Don't
390	Male	67	Aditsetser	Kunama	6	Informal	Relocation	1993	Crop	19	5	Owner	No	Increase	Medium
391	Female	48	Aditsetser	Tigraway	5	6th	Relocation	1996	Crop	20	5.5	Owner	yes	same	Don't
392	Male	69	Aditsetser	Tigraway	4	Informal	Native	-	Crop & Livestock	18	3.5	Owner	No	Increase	Low
393	Male	70	Aditsetser	Tigraway	7	Informal	Relocation	1993	Crop	21	5	Owner	No	Don't	Don't
394	Female	54	Aditsetser	Tigraway	5	5th	Relocation	1995	Crop & Livestock	18	4.5	Owner	yes	Increase	High
395	Male	59	Aditsetser	Tigraway	5	Informal	Relocation	1994	Crop	18.5	5	Owner	No	Decrease	Low
Maximum		75		-	8					21	6.5
Average		44.7		-	5					12.1	4.7
Minimum		22			2					6.5	1
Table 2. House hold response about attitude statement toward Kafta Sheraro National Park (KSNP) conservation: Household�s response for questions categories as:
(1=strongly agree, 2=agree, 3=no opinion (neutral), 4=disagree, and 5=strongly disagree).
Q1=question 1, Q2=question 2, Q3=question 3, Q4=question 4, Q5=question 5, Q6=question 6, and Q7=question 7
	Households	Q1	Q2	Q3	Q4	Q5	Q6	Q7	Sum	Composite mean
	1	4	1	2	5	3	5	5	25	3.57
	2	2	2	2	3	3	2	5	19	2.71
	3	4	2	4	5	5	5	5	30	4.29
	4	5	2	2	2	1	2	4	18	2.57
	5	1	1	1	1	1	1	4	10	1.43
	6	2	2	2	5	2	5	3	21	3
	7	5	4	2	4	2	4	5	26	3.71
	8	3	2	2	5	2	5	4	23	3.29
	9	1	2	5	3	1	2	4	18	2.57
	10	2	1	1	4	1	4	5	18	2.57
	11	3	3	5	5	3	5	2	26	3.71
	12	2	2	2	3	1	3	5	18	2.57
	13	5	4	3	4	2	4	5	27	3.86
	14	2	2	1	4	2	4	4	19	2.71
	15	4	3	3	5	1	5	4	25	3.57
	16	2	2	1	2	1	2	5	15	2.14
	17	3	2	2	4	1	4	4	20	2.86
	18	4	5	1	4	2	4	5	25	3.57
	19	1	3	2	2	1	2	4	15	2.14
	20	3	3	2	3	2	1	2	16	2.29
	21	4	3	1	2	1	2	3	16	2.29
	22	4	5	1	4	2	4	4	24	3.43
	23	3	5	3	2	2	2	1	18	2.57
	24	2	3	1	3	1	1	2	13	1.86
	25	3	4	2	5	3	5	4	26	3.71
	26	5	4	1	5	2	5	4	26	3.71
	27	4	5	2	5	1	5	4	26	3.71
	28	5	3	1	4	1	4	5	23	3.29
	29	5	3	1	4	2	4	5	24	3.43
	30	2	2	2	3	2	3	5	19	2.71
	31	3	2	2	5	3	5	4	24	3.43
	32	1	1	1	4	1	4	5	17	2.43
	33	5	3	1	2	1	2	1	15	2.14
	34	4	4	2	5	2	5	5	27	3.86
	35	2	2	1	4	3	4	4	20	2.86
	36	1	1	2	2	1	2	1	10	1.43
	37	4	4	2	5	2	5	4	26	3.71
	38	1	1	2	1	2	1	1	9	1.29
	39	4	3	5	4	3	4	5	28	4
	40	4	5	4	4	2	4	5	28	4
	41	5	4	4	5	4	5	5	32	4.57
	42	1	1	1	3	2	1	4	13	1.86
	43	5	2	2	3	1	3	1	17	2.43
	44	2	1	1	2	2	2	4	14	2
	45	2	2	1	2	2	2	5	16	2.29
	46	5	4	3	4	3	4	5	28	4
	47	4	3	2	5	3	5	5	27	3.86
	48	5	2	1	3	2	2	2	17	2.43
	49	5	5	2	4	1	4	5	26	3.71
	50	2	2	1	2	2	2	5	16	2.29
	51	4	4	2	5	5	5	5	30	4.29
	52	2	1	2	4	3	4	4	20	2.86
	53	2	1	3	2	2	2	5	17	2.43
	54	1	2	1	1	1	1	5	12	1.71
	55	3	3	3	3	3	3	3	21	3
	56	5	4	4	3	3	3	4	26	3.71
	57	2	2	1	1	1	1	4	12	1.71
	58	2	1	2	4	2	4	5	20	2.86
	59	2	1	1	3	1	2	1	11	1.57
	60	5	4	5	3	2	3	4	26	3.71
	61	1	2	2	1	4	1	4	15	2.14
	62	4	5	2	4	1	4	5	25	3.57
	63	3	3	4	5	2	5	4	26	3.71
	64	2	1	1	1	1	1	1	8	1.14
	65	1	2	1	2	2	2	1	11	1.57
	66	4	5	4	5	3	5	4	30	4.29
	67	2	1	2	3	2	1	2	13	1.86
	68	2	1	1	2	1	2	1	10	1.43
	69	5	5	4	4	3	4	5	30	4.29
	70	1	1	2	2	2	2	2	12	1.71
	71	2	1	1	1	1	1	4	11	1.57
	72	2	2	2	3	2	3	1	15	2.14
	73	1	2	1	2	2	2	1	11	1.57
	74	1	1	2	1	2	1	2	10	1.43
	75	4	4	4	4	3	4	4	27	3.86
	76	1	2	2	1	1	1	1	9	1.29
	77	1	2	2	3	1	2	1	12	1.71
	78	2	1	1	3	2	3	4	16	2.29
	79	2	3	2	5	2	5	4	23	3.29
	80	2	2	1	1	2	1	1	10	1.43
	81	5	4	3	4	3	4	1	24	3.43
	82	2	2	1	1	2	1	2	11	1.57
	83	4	4	3	5	3	5	5	29	4.14
	84	3	3	3	3	3	3	3	21	3
	85	1	2	2	1	2	1	1	10	1.43
	86	4	5	4	5	4	5	4	31	4.43
	87	1	2	1	3	1	3	1	12	1.71
	88	3	3	3	3	3	3	3	21	3
	89	2	1	2	2	2	2	1	12	1.71
	90	1	2	1	1	1	1	1	8	1.14
	91	3	1	2	3	2	2	4	17	2.43
	92	2	2	1	1	2	1	2	11	1.57
	93	2	1	2	2	2	2	2	13	1.86
	94	2	1	2	2	3	2	5	17	2.43
	95	3	3	3	3	3	3	3	21	3
	96	1	1	2	3	2	3	2	14	2
	97	4	5	4	5	4	5	5	32	4.57
	98	2	3	2	1	2	1	1	12	1.71
	99	2	2	2	2	2	2	2	14	2
	100	3	2	1	3	1	1	5	16	2.29
	101	2	1	2	2	2	2	2	13	1.86
	102	2	1	1	3	2	3	1	13	1.86
	103	2	2	1	2	4	2	4	17	2.43
	104	3	3	4	5	2	5	4	26	3.71
	105	2	2	3	3	1	2	5	18	2.57
	106	3	3	3	3	3	3	3	21	3
	107	5	5	3	5	4	5	5	32	4.57
	108	5	2	2	2	4	2	4	21	3
	109	4	5	4	4	2	4	5	28	4
	110	1	2	2	3	2	2	2	14	2
	111	5	4	4	4	4	4	5	30	4.29
	112	5	4	5	4	4	4	5	31	4.43
	113	4	5	3	5	5	5	5	32	4.57
	114	2	2	2	1	2	1	1	11	1.57
	115	4	5	2	5	1	5	4	26	3.71
	116	1	1	1	5	2	5	4	19	2.71
	117	2	1	2	5	2	5	5	22	3.14
	118	5	4	2	4	5	4	5	29	4.14
	119	2	1	2	5	2	5	4	21	3
	120	1	2	2	4	1	4	5	19	2.71
	121	3	3	3	4	3	4	3	23	3.29
	122	5	4	4	5	4	5	4	31	4.43
	123	2	2	1	2	2	2	2	13	1.86
	124	1	2	2	1	5	1	1	13	1.86
	125	1	2	2	2	1	2	2	12	1.71
	126	2	3	2	3	1	2	2	15	2.14
	127	3	3	2	4	1	4	5	22	3.14
	128	2	2	5	2	2	2	1	16	2.29
	129	4	4	4	4	4	4	4	28	4
	130	5	4	4	5	4	5	4	31	4.43
	131	1	1	2	3	2	2	1	12	1.71
	132	2	2	1	3	2	3	1	14	2
	133	1	1	2	1	1	1	1	8	1.14
	134	5	3	4	5	5	5	5	32	4.57
	135	1	2	2	1	2	1	1	10	1.43
	136	5	4	3	5	4	5	5	31	4.43
	137	4	4	5	5	3	5	4	30	4.29
	138	2	2	2	5	5	5	4	25	3.57
	139	5	5	4	5	2	5	5	31	4.43
	140	3	3	3	3	3	3	3	21	3
	141	2	1	2	2	2	2	1	12	1.71
	142	4	5	4	5	4	5	4	31	4.43
	143	1	1	2	4	5	4	4	21	3
	144	2	1	2	5	2	5	4	21	3
	145	1	1	1	5	2	5	5	20	2.86
	146	2	2	2	4	4	4	5	23	3.29
	147	1	1	1	5	1	5	4	18	2.57
	148	1	1	2	5	2	5	4	20	2.86
	149	5	4	5	4	2	4	5	29	4.14
	150	3	3	3	3	3	3	3	21	3
	151	5	4	4	5	5	5	5	33	4.71
	152	5	5	4	5	4	5	2	30	4.29
	153	1	1	2	2	5	2	1	14	2
	154	2	2	1	1	2	1	2	11	1.57
	155	2	2	1	5	2	5	4	21	3
	156	1	1	2	4	2	4	2	16	2.29
	157	1	1	2	3	2	3	2	14	2
	158	4	4	4	5	2	5	5	29	4.14
	159	2	1	2	3	2	1	2	13	1.86
	160	2	3	1	2	3	2	2	15	2.14
	161	2	1	1	5	1	5	2	17	2.43
	162	2	1	2	2	1	2	1	11	1.57
	163	3	3	3	3	3	3	3	21	3
	164	2	1	2	1	2	1	2	11	1.57
	165	2	1	1	3	1	2	2	12	1.71
	166	1	2	2	1	2	1	1	10	1.43
	167	1	2	2	4	2	4	2	17	2.43
	168	4	4	4	4	3	4	4	27	3.86
	169	2	1	1	4	1	4	2	15	2.14
	170	4	5	4	4	4	4	5	30	4.29
	171	4	5	5	4	4	4	5	31	4.43
	172	2	1	1	5	5	5	1	20	2.86
	173	5	4	3	5	5	5	4	31	4.43
	174	2	2	1	4	5	4	1	19	2.71
	175	1	1	2	5	1	5	2	17	2.43
	176	5	4	4	5	4	5	5	32	4.57
	177	1	1	1	5	2	5	2	17	2.43
	178	2	2	2	4	1	4	1	16	2.29
	179	3	3	1	5	4	5	5	26	3.71
	180	4	5	4	4	5	4	5	31	4.43
	181	1	2	2	4	1	4	4	18	2.57
	182	2	1	1	5	1	5	1	16	2.29
	183	2	3	1	4	5	4	1	20	2.86
	184	5	5	5	5	4	5	4	33	4.71
	185	1	1	2	4	2	4	2	16	2.29
	186	1	1	1	5	4	5	1	18	2.57
	187	4	4	5	4	5	4	5	31	4.43
	188	2	2	1	1	2	1	2	11	1.57
	189	4	5	2	5	2	5	5	28	4
	190	1	1	1	3	2	2	1	11	1.57
	191	1	2	2	1	2	1	2	11	1.57
	192	2	1	2	3	3	3	1	15	2.14
	193	1	2	1	5	2	5	4	20	2.86
	194	2	1	2	3	1	1	2	12	1.71
	195	5	4	2	5	2	5	4	27	3.86
	196	1	2	1	3	2	3	1	13	1.86
	197	3	1	3	2	1	2	4	16	2.29
	198	3	3	3	3	3	3	3	21	3
	199	2	2	1	5	1	5	4	20	2.86
	200	1	2	2	1	2	1	1	10	1.43
	201	5	5	4	4	4	4	5	31	4.43
	202	2	2	1	3	2	2	2	14	2
	203	4	1	2	4	1	4	5	21	3
	204	1	2	2	1	2	1	1	10	1.43
	205	4	5	4	5	3	5	4	30	4.29
	206	5	4	5	4	3	4	5	30	4.29
	207	2	1	1	2	2	2	2	12	1.71
	208	3	3	3	3	3	3	3	21	3
	209	1	1	2	1	2	1	2	10	1.43
	210	3	2	1	3	1	2	5	17	2.43
	211	2	2	2	3	2	3	1	15	2.14
	212	1	1	2	4	1	4	4	17	2.43
	213	2	2	2	2	2	2	1	13	1.86
	214	1	1	2	3	1	2	2	12	1.71
	215	2	1	2	1	2	1	1	10	1.43
	216	4	5	5	4	3	4	5	30	4.29
	217	2	1	1	2	1	2	1	10	1.43
	218	5	5	4	5	4	5	4	32	4.57
	219	4	4	5	4	5	4	4	30	4.29
	220	3	3	3	3	3	3	3	21	3
	221	1	1	2	2	2	2	1	11	1.57
	222	1	1	2	3	2	3	2	14	2
	223	2	1	1	1	1	1	2	9	1.29
	224	5	4	5	5	5	5	5	34	4.86
	225	1	2	1	3	1	2	1	11	1.57
	226	4	4	5	4	2	4	5	28	4
	227	1	2	2	1	1	1	1	9	1.29
	228	1	1	2	2	2	2	1	11	1.57
	229	2	2	1	2	1	2	2	12	1.71
	230	2	1	2	3	2	1	2	13	1.86
	231	5	4	4	5	5	5	5	33	4.71
	232	4	4	5	4	4	4	5	30	4.29
	233	5	4	4	5	5	5	4	32	4.57
	234	1	2	2	1	1	1	2	10	1.43
	235	1	2	1	3	2	3	1	13	1.86
	236	4	5	4	5	5	5	4	32	4.57
	237	4	4	5	4	5	4	5	31	4.43
	238	1	1	1	2	2	2	2	11	1.57
	239	5	4	5	5	4	5	4	32	4.57
	240	2	2	1	1	1	1	1	9	1.29
	241	5	5	4	4	5	4	5	32	4.57
	242	3	3	4	3	3	3	3	22	3.14
	243	2	2	1	2	2	2	1	12	1.71
	244	4	4	5	4	4	4	5	30	4.29
	245	5	4	5	5	5	5	5	34	4.86
	246	1	1	2	2	2	2	2	12	1.71
	247	1	1	2	3	2	1	1	11	1.57
	248	2	2	1	1	2	1	1	10	1.43
	249	5	2	2	4	1	4	4	22	3.14
	250	4	4	5	4	4	4	5	30	4.29
	251	2	1	2	3	2	1	1	12	1.71
	252	5	4	2	5	4	5	5	30	4.29
	253	5	5	4	4	4	4	5	31	4.43
	254	3	3	3	3	3	3	3	21	3
	255	2	2	1	1	2	1	1	10	1.43
	256	2	2	1	3	1	2	1	12	1.71
	257	1	1	2	1	1	1	4	11	1.57
	258	2	1	5	4	2	4	5	23	3.29
	259	5	2	2	2	4	2	1	18	2.57
	260	4	4	5	4	4	4	4	29	4.14
	261	5	5	4	5	5	5	5	34	4.86
	262	5	5	4	4	3	4	5	30	4.29
	263	1	1	2	3	1	3	1	12	1.71
	264	1	1	1	2	1	2	2	10	1.43
	265	5	4	4	5	4	5	4	31	4.43
	266	1	1	2	1	2	1	1	9	1.29
	267	3	3	3	3	3	2	1	18	2.57
	268	1	1	2	1	2	1	2	10	1.43
	269	1	2	2	3	1	1	2	12	1.71
	270	4	5	5	5	5	5	4	33	4.71
	271	2	2	1	2	1	2	1	11	1.57
	272	4	4	5	5	3	5	5	31	4.43
	273	4	4	4	4	2	4	5	27	3.86
	274	4	4	5	4	1	4	4	26	3.71
	275	5	5	4	4	2	1	5	26	3.71
	276	4	1	2	5	1	5	4	22	3.14
	277	2	2	1	3	2	3	1	14	2
	278	2	1	2	2	2	2	2	13	1.86
	279	5	5	4	4	4	4	5	31	4.43
	280	4	5	5	5	3	5	4	31	4.43
	281	3	3	3	3	3	3	3	21	3
	282	4	4	5	4	5	4	4	30	4.29
	283	4	5	4	5	4	5	5	32	4.57
	284	4	4	5	5	4	5	4	31	4.43
	285	1	2	1	2	1	2	2	11	1.57
	286	2	2	2	3	2	2	1	14	2
	287	2	1	2	2	2	2	2	13	1.86
	288	5	5	4	5	2	5	5	31	4.43
	289	2	1	1	3	1	2	1	11	1.57
	290	5	4	5	4	3	4	5	30	4.29
	291	4	4	4	5	5	5	4	31	4.43
	292	2	3	1	1	1	1	1	10	1.43
	293	3	3	3	3	3	3	3	21	3
	294	2	1	2	2	1	2	2	12	1.71
	295	2	2	1	4	2	1	5	17	2.43
	296	1	1	2	2	1	2	1	10	1.43
	297	5	4	5	4	5	4	4	31	4.43
	298	3	3	4	5	2	5	4	26	3.71
	299	4	4	5	4	3	4	5	29	4.14
	300	2	1	2	2	2	2	5	16	2.29
	301	2	1	1	3	2	3	1	13	1.86
	302	1	1	2	3	2	2	5	16	2.29
	303	4	1	2	1	1	1	5	15	2.14
	304	2	1	1	3	2	3	1	13	1.86
	305	4	4	4	4	4	4	5	29	4.14
	306	5	5	5	4	3	4	4	30	4.29
	307	4	4	5	5	3	5	4	30	4.29
	308	3	3	3	3	3	3	3	21	3
	309	2	1	2	4	2	4	5	20	2.86
	310	1	1	2	2	1	2	1	10	1.43
	311	2	2	1	3	1	2	2	13	1.86
	312	5	5	4	4	5	4	5	32	4.57
	313	3	3	3	3	3	3	3	21	3
	314	1	2	1	3	1	1	2	11	1.57
	315	2	2	1	2	2	2	1	12	1.71
	316	4	5	4	4	4	4	5	30	4.29
	317	1	2	2	3	2	2	1	13	1.86
	318	2	1	2	3	2	2	2	14	2
	319	4	5	5	4	4	4	5	31	4.43
	320	5	5	4	4	4	4	5	31	4.43
	321	2	2	1	3	2	2	1	13	1.86
	322	2	1	2	1	2	1	5	14	2
	323	3	3	3	3	3	3	3	21	3
	324	4	5	5	5	4	5	4	32	4.57
	325	4	4	4	4	5	4	5	30	4.29
	326	2	2	1	1	2	1	2	11	1.57
	327	5	5	4	4	5	4	5	32	4.57
	328	4	5	4	5	3	5	5	31	4.43
	329	1	2	1	5	2	5	2	18	2.57
	330	1	1	2	5	2	5	1	17	2.43
	331	3	3	4	3	2	2	2	19	2.71
	332	4	4	5	4	4	4	5	30	4.29
	333	1	2	2	1	1	1	1	9	1.29
	334	3	3	3	3	3	3	3	21	3
	335	4	4	5	4	4	4	5	30	4.29
	336	2	2	2	3	1	1	2	13	1.86
	337	3	3	3	3	3	3	3	21	3
	338	1	1	2	2	1	2	2	11	1.57
	339	4	4	5	4	4	4	5	30	4.29
	340	5	4	4	4	5	4	5	31	4.43
	341	2	1	2	1	1	1	2	10	1.43
	342	3	3	3	3	3	3	3	21	3
	343	3	3	3	3	3	3	3	21	3
	344	5	2	1	1	1	1	4	15	2.14
	345	2	2	1	3	2	2	2	14	2
	346	4	4	5	4	4	4	5	30	4.29
	347	5	5	4	4	5	4	5	32	4.57
	348	3	3	3	3	3	3	3	21	3
	349	2	2	2	2	2	2	1	13	1.86
	350	4	4	5	1	4	1	4	23	3.29
	351	3	3	3	3	3	3	3	21	3
	352	5	5	4	5	4	5	4	32	4.57
	353	5	5	4	4	5	4	5	32	4.57
	354	4	4	4	5	5	5	4	31	4.43
	355	5	4	5	5	3	5	4	31	4.43
	356	3	3	3	3	3	3	3	21	3
	357	2	1	2	5	2	2	5	19	2.71
	358	4	4	5	4	5	4	4	30	4.29
	359	2	2	1	1	2	1	1	10	1.43
	360	5	5	2	5	2	5	5	29	4.14
	361	4	5	2	4	2	4	5	26	3.71
	362	1	1	2	2	2	2	1	11	1.57
	363	2	2	1	1	1	1	1	9	1.29
	364	4	4	3	5	2	5	4	27	3.86
	365	2	1	2	2	1	2	2	12	1.71
	366	1	2	1	4	1	4	5	18	2.57
	367	4	5	4	4	2	4	4	27	3.86
	368	3	3	3	3	3	3	3	21	3
	369	5	4	4	5	4	5	5	32	4.57
	370	3	3	2	3	2	3	3	19	2.71
	371	5	1	2	1	1	1	4	15	2.14
	372	5	2	1	2	2	2	5	19	2.71
	373	2	1	2	5	1	1	1	13	1.86
	374	1	2	1	5	2	5	4	20	2.86
	375	5	4	4	5	3	5	4	30	4.29
	376	4	4	5	5	4	5	5	32	4.57
	377	4	4	5	4	4	4	4	29	4.14
	378	4	5	5	5	5	5	4	33	4.71
	379	4	5	4	4	3	4	5	29	4.14
	380	2	1	2	1	2	1	1	10	1.43
	381	3	3	2	5	5	5	4	27	3.86
	382	2	1	2	3	1	3	1	13	1.86
	383	2	1	1	5	2	1	4	16	2.29
	384	1	1	2	2	1	2	1	10	1.43
	385	1	1	2	2	2	2	2	12	1.71
	386	1	2	1	3	2	3	1	13	1.86
	387	2	1	2	4	1	4	2	16	2.29
	388	5	4	5	5	3	5	4	31	4.43
	389	4	5	4	4	3	4	5	29	4.14
	390	2	3	1	2	1	2	2	13	1.86
	391	4	5	4	5	4	5	5	32	4.57
	392	4	4	5	4	5	4	4	30	4.29
	393	3	3	3	3	3	3	3	21	3
	394	4	5	4	4	4	4	4	29	4.14
	395	1	2	1	2	1	2	2	11	1.57
Table3. House hold response about attitude statement toward African elephant conservation: Households response for questions categories as:
(1=strongly agree, 2=agree, 3=no opinion (neutral), 4=disagree, and 5=strongly disagree). Q1=question 1, Q2=question 2, Q3=question 3, Q4=question 4, Q5=question 5, Q6=question 6, Q7=question 7
	Households	Q1	Q2	Q3	Q4	Q5	Q6	Q7	Sum	Composite mean
	1	1	5	2	4	3	2	2	19	2.71
	2	2	4	1	5	2	1	1	16	2.29
	3	3	4	3	5	3	3	3	24	3.43
	4	4	5	1	4	2	2	3	21	3
	5	5	5	1	4	1	2	2	20	2.86
	6	2	1	2	5	1	1	2	14	2
	7	1	3	3	3	2	1	1	14	2
	8	3	4	4	4	4	5	3	27	3.86
	9	2	3	2	3	2	2	1	15	2.14
	10	4	4	3	4	4	5	5	17	4.14
	11	3	3	1	3	3	1	3	29	2.43
	12	4	5	4	5	5	4	5	32	4.57
	13	2	1	2	4	2	1	1	13	1.86
	14	3	5	3	5	5	4	2	27	3.86
	15	2	1	1	5	1	2	1	13	1.86
	16	2	1	2	4	2	1	2	14	2
	17	5	4	2	5	4	5	3	28	4
	18	1	3	1	3	1	2	1	12	1.71
	19	5	5	2	0	4	5	5	26	4.33
	20	3	3	1	5	1	2	2	17	2.43
	21	5	5	1	4	4	4	3	26	3.71
	22	2	1	2	5	1	2	1	14	2
	23	5	4	1	4	5	4	3	26	3.71
	24	1	3	2	5	2	1	2	16	2.29
	25	3	3	3	4	1	2	2	18	2.57
	26	1	2	2	4	1	2	1	13	1.86
	27	4	4	1	5	5	5	1	25	3.57
	28	3	3	1	4	3	3	3	20	2.86
	29	5	0	2	5	5	4	3	24	4
	30	2	1	2	5	2	1	2	15	2.14
	31	4	5	3	4	4	4	4	28	4
	32	2	2	2	5	2	1	1	15	2.14
	33	4	4	4	4	5	5	5	31	4.43
	34	3	3	5	5	3	3	3	25	3.57
	35	3	3	4	4	3	1	1	19	2.71
	36	1	2	1	5	1	2	2	14	2
	37	2	3	2	4	2	1	2	16	2.29
	38	5	4	1	5	2	2	1	20	2.86
	39	2	1	4	4	2	1	2	16	2.29
	40	3	3	3	5	3	3	3	23	3.29
	41	2	1	2	4	1	2	1	13	1.86
	42	5	5	2	5	5	4	0	26	4.33
	43	1	1	4	4	2	1	1	14	2
	44	1	1	2	5	2	1	1	13	1.86
	45	4	5	2	5	4	5	5	30	4.29
	46	3	3	4	4	3	3	3	23	3.29
	47	4	5	3	4	5	4	4	29	4.14
	48	2	1	4	5	2	2	1	17	2.43
	49	5	4	3	4	4	5	5	30	4.29
	50	5	4	3	4	0	3	2	21	3.5
	51	1	1	2	5	1	2	1	13	1.86
	52	3	3	4	4	3	3	3	23	3.29
	53	5	5	3	5	5	4	5	32	4.57
	54	2	1	2	4	2	1	2	14	2
	55	5	4	4	5	4	3	4	29	4.14
	56	4	5	1	5	5	5	1	26	3.71
	57	3	2	2	4	2	1	2	16	2.29
	58	5	5	2	5	5	4	5	31	4.43
	59	4	5	1	5	4	5	5	29	4.14
	60	3	0	2	4	4	4	3	20	3.33
	61	2	3	3	3	2	1	1	15	2.14
	62	1	2	1	2	2	2	2	12	1.71
	63	2	1	4	4	2	2	1	16	2.29
	64	4	5	2	5	4	4	5	29	4.14
	65	1	1	3	5	2	1	2	15	2.14
	66	3	4	3	4	5	4	3	26	3.71
	67	2	2	2	4	2	1	2	15	2.14
	68	5	5	2	4	5	5	5	31	4.43
	69	3	5	4	4	3	1	2	22	3.14
	70	4	5	1	5	4	4	4	27	3.86
	71	3	3	4	4	3	3	3	23	3.29
	72	1	2	2	5	2	1	1	14	2
	73	5	4	3	4	4	3	5	28	4
	74	5	5	4	5	4	5	4	32	4.57
	75	3	3	2	4	3	1	2	18	2.57
	76	5	4	1	4	5	4	5	28	4
	77	2	1	2	4	2	2	1	14	2
	78	2	1	1	4	2	1	2	13	1.86
	79	4	5	4	4	5	3	4	29	4.14
	80	5	4	2	5	4	4	5	29	4.14
	81	1	2	5	4	2	1	2	17	2.43
	82	4	5	2	5	4	5	5	30	4.29
	83	2	1	4	3	1	2	1	14	2
	84	3	3	3	5	2	1	2	19	2.71
	85	5	4	3	4	5	3	4	28	4
	86	1	3	2	5	2	1	2	16	2.29
	87	2	1	1	5	1	2	2	14	2
	88	5	5	3	4	4	5	5	31	4.43
	89	1	1	4	4	2	1	2	15	2.14
	90	3	4	3	5	5	3	4	27	3.86
	91	2	2	1	5	2	1	2	15	2.14
	92	4	4	1	4	4	5	5	27	3.86
	93	1	1	2	4	2	1	2	13	1.86
	94	3	4	3	5	4	3	4	26	3.71
	95	1	3	2	3	2	1	1	13	1.86
	96	2	2	1	5	1	2	1	14	2
	97	1	1	2	4	2	1	2	13	1.86
	98	1	2	1	5	1	2	1	13	1.86
	99	4	5	2	4	4	5	4	28	4
	100	2	2	2	4	2	1	2	15	2.14
	101	5	4	1	5	4	4	5	28	4
	102	2	1	1	0	2	1	1	8	1.33
	103	5	4	2	5	4	3	5	28	4
	104	3	2	3	3	3	1	2	17	2.43
	105	5	5	1	4	4	5	4	28	4
	106	3	1	2	4	3	1	2	16	2.29
	107	3	4	2	5	5	5	4	28	4
	108	2	1	1	3	2	1	2	12	1.71
	109	4	4	1	5	5	4	3	26	3.71
	110	2	1	2	4	1	2	2	14	2
	111	4	5	3	5	5	5	4	31	4.43
	112	5	4	1	4	4	3	3	24	3.43
	113	4	5	2	5	5	4	3	28	4
	114	2	2	2	4	2	1	1	14	2
	115	5	5	1	5	4	5	4	29	4.14
	116	1	2	2	3	2	1	2	13	1.86
	117	2	2	1	5	2	1	2	15	2.14
	118	1	1	2	4	1	2	2	13	1.86
	119	2	2	2	5	2	1	2	16	2.29
	120	4	5	3	4	4	5	4	29	4.14
	121	3	4	2	5	5	3	3	25	3.57
	122	5	4	2	5	4	4	5	29	4.14
	123	4	5	1	4	5	4	4	27	3.86
	124	3	3	3	5	3	3	3	23	3.29
	125	4	4	2	4	0	5	4	23	3.83
	126	5	4	3	5	4	3	5	29	4.14
	127	4	4	4	4	5	5	4	30	4.29
	128	2	1	2	3	2	1	2	13	1.86
	129	1	1	1	3	1	2	2	11	1.57
	130	3	3	2	5	3	1	1	18	2.57
	131	5	4	3	1	4	5	4	26	3.71
	132	2	2	2	3	2	1	1	13	1.86
	133	5	4	1	5	4	5	4	28	4
	134	1	2	1	3	1	2	1	11	1.57
	135	4	5	3	4	4	5	5	30	4.29
	136	5	5	3	5	4	3	4	29	4.14
	137	4	4	4	2	5	5	4	28	4
	138	2	1	2	3	2	1	2	13	1.86
	139	5	4	4	5	5	4	4	31	4.43
	140	1	3	2	3	2	1	1	13	1.86
	141	5	4	4	5	4	5	5	32	4.57
	142	3	4	3	4	5	3	4	26	3.71
	143	3	3	3	5	3	3	3	23	3.29
	144	3	4	3	4	4	5	3	26	3.71
	145	5	4	3	2	5	4	4	27	3.86
	146	2	1	2	3	2	1	2	13	1.86
	147	3	0	1	4	5	5	3	21	3.5
	148	5	4	2	5	4	3	4	27	3.86
	149	4	4	3	4	5	5	5	30	4.29
	150	2	2	1	3	2	1	2	13	1.86
	151	2	1	2	3	2	1	1	12	1.71
	152	1	2	1	3	1	2	1	11	1.57
	153	4	5	4	5	4	4	5	31	4.43
	154	5	4	2	5	4	5	5	30	4.29
	155	3	3	3	4	3	3	3	22	3.14
	156	5	5	3	5	5	3	3	29	4.14
	157	2	1	3	4	2	1	1	14	2
	158	3	4	4	5	3	4	5	28	4
	159	5	4	1	4	5	5	4	28	4
	160	2	1	2	3	2	1	2		1.86
	161	5	5	4	5	5	4	5	33	4.71
	162	3	4	3	1	5	3	5	24	3.43
	163	1	1	2	3	4	4	3	18	2.57
	164	2	2	1	3	2	1	2	13	1.86
	165	5	5	2	5	4	3	4	28	4
	166	4	4	3	4	3	1	3	22	3.14
	167	5	4	4	5	2	1	2	23	3.29
	168	1	2	2	3	2	1	2	13	1.86
	169	4	5	3	5	5	5	4	31	4.43
	170	2	1	1	3	1	2	1	11	1.57
	171	5	4	3	4	4	4	5	29	4.14
	172	3	5	2	5	5	3	4	27	3.86
	173	1	1	2	3	1	2	1	11	1.57
	174	3	5	3	4	3	5	4	27	3.86
	175	2	1	2	2	2	1	2	12	1.71
	176	1	2	2	5	5	5	3	23	3.29
	177	5	4	4	5	4	3	5	30	4.29
	178	1	2	2	3	1	2	1	12	1.71
	179	2	1	3	1	3	4	4	18	2.57
	180	1	2	1	3	2	1	2	12	1.71
	181	2	1	2	2	3	5	5	20	2.86
	182	1	2	1	1	4	4	4	17	2.43
	183	2	2	2	3	2	1	2	14	2
	184	4	4	3	5	5	3	5	29	4.14
	185	3	3	3	5	3	3	3	23	3.29
	186	3	4	3	4	3	3	4	24	3.43
	187	1	2	1	3	1	2	1	11	1.57
	188	3	4	2	4	5	5	5	28	4
	189	4	5	4	5	3	3	5	29	4.14
	190	1	2	1	3	2	1	2	12	1.71
	191	5	5	3	4	2	1	1	21	3
	192	1	1	2	3	1	2	1	11	1.57
	193	4	5	4	5	1	1	1	21	3
	194	2	2	2	3	2	2	1	14	2
	195	3	4	3	4	4	3	5	26	3.71
	196	1	1	2	3	1	1	1	10	1.43
	197	4	5	4	5	5	4	3	30	4.29
	198	1	1	2	3	2	1	2	12	1.71
	199	5	4	3	5	4	5	4	30	4.29
	200	4	5	3	4	5	3	5	29	4.14
	201	1	2	1	3	2	1	1	11	1.57
	202	5	4	3	4	4	4	4	28	4
	203	3	4	5	4	5	3	5	29	4.14
	204	1	2	1	3	1	2	1	11	1.57
	205	4	4	4	4	4	5	4	29	4.14
	206	2	1	1	3	2	1	2	12	1.71
	207	5	4	3	5	4	5	4	30	4.29
	208	2	2	2	3	2	1	2	14	2
	209	5	4	2	5	3	4	5	28	4
	210	3	4	1	4	4	3	4	23	3.29
	211	1	1	2	3	2	1	2	12	1.71
	212	5	5	4	4	5	0	5	28	4.67
	213	3	5	3	5	5	4	4	29	4.14
	214	2	1	2	3	2	1	2	13	1.86
	215	3	5	3	5	4	5	5	30	4.29
	216	3	5	5	4	3	3	4	27	3.86
	217	1	2	1	3	2	1	2	12	1.71
	218	5	5		4	3	4	5	26	4.33
	219	2	2	1	1	2	2	2	12	1.71
	220	1	1	2	1	2	1	2	10	1.43
	221	3	3	3	2	5	3	5	24	3.43
	222	2	1	1	3	1	2	1	11	1.57
	223	4	4	3	4	5	4	5	29	4.14
	224	2	1	2	1	2	1	2	11	1.57
	225	1	2	1	1	2	2	2	11	1.57
	226	5	4	3	4	4	5	4	29	4.14
	227	1	2	2	1	1	2	1	10	1.43
	228	4	5	3	5	4	3	5	29	4.14
	229	5	4	3	5	3	4	4	28	4
	230	2	2	1	1	2	1	2	11	1.57
	231	5	4	2	4	4	5	4	28	4
	232	4	5	1	4	4	3	5	26	3.71
	233	3	4	0	4	0	3	4	18	3.6
	234	1	1	2	1	2	1	2	10	1.43
	235	4	5	5	5	3	4	5	31	4.43
	236	1	1	2	1	2	1	3	11	1.57
	237	4	5	4	4	5	3	5	30	4.29
	238	1	2	1	1	2	1	2	10	1.43
	239	1	2	1	1	4	5	5	19	2.71
	240	4	5	4	4	1	2	2	22	3.14
	241	3	5	3	1	4	3	3	22	3.14
	242	2	1	2	1	1	2	2	11	1.57
	243	2	1	2	1	1	1	1	9	1.29
	244	4	4	2	4	4	5	4	27	3.86
	245	3	3	3	2	3	3	0	17	2.83
	246	5	4	5	4	2	2	1	23	3.29
	247	2	1	2	3	3	2	2	15	2.14
	248	1	2	1	3	1	1	1	10	1.43
	249	1	2	1	3	2	2	2	13	1.86
	250	4	5	4	4	5	4	5	31	4.43
	251	4	4	5	4	1	2	2	22	3.14
	252	1	1	2	1	2	1	2	10	1.43
	253	4	4	3	4	5	4	5	29	4.14
	254	1	1	2	1	1	2	2	10	1.43
	255	5	4	2	5	5	4	5	30	4.29
	256	2	1	2	1	2	1	2	11	1.57
	257	2	2	1	3	1	2	1	12	1.71
	258	4	4	0	4	2	1	2	17	2.83
	259	1	1	2	1	2	1	2	10	1.43
	260	5	4	3	4	3	3	4	26	3.71
	261	1	1	2	1	2	2	2	11	1.57
	262	2	2	1	3	1	1	1	11	1.57
	263	4	4	4	4	2	2	1	21	3
	264	2	1	2	3	2	1	2	13	1.86
	265	5	5	4	4	5	5	5	33	4.71
	266	4	4	3	5	3	4	3	26	3.71
	267	1	2	1	1	2	1	2	10	1.43
	268	4	4	2	5	4	4	5	28	4
	269	4	5	1	4	1	2	1	18	2.57
	270	2	2	3	1	2	1	2	13	1.86
	271	5	5	2	5	3	4	5	29	4.14
	272	2	1	2	1	2	2	1	11	1.57
	273	4	5	4	4	4	5	4	30	4.29
	274	5	4	5	4	5	3	5	31	4.43
	275	3	3	1	3	2	1	2	15	2.14
	276	2	1	2	1	3	5	4	18	2.57
	277	4	5	1	4	2	2	1	19	2.71
	278	2	1	2	1	1	2	1	10	1.43
	279	5	4	3	4	4	5	5	30	4.29
	280	4	5	4	4	5	4	4	30	4.29
	281	2	2	1	1	1	1	2	10	1.43
	282	5	4	2	4	3	4	5	27	3.86
	283	3	5	4	2	5	3	4	26	3.71
	284	1	2	2	1	2	1	2	11	1.57
	285	2	1	2	1	2	1	1	10	1.43
	286	5	5	3	4	5	0	5	27	4.5
	287	1	2	1	1	2	1	2	10	1.43
	288	3	4	3	2	5	3	5	25	3.57
	289	2	1	3	3	2	1	2	14	2
	290	2	1	2	3	2	1	2	13	1.86
	291	4	5	2	4	5	4	3	27	3.86
	292	2	1	3	1	2	1	1	11	1.57
	293	1	2	3	3	1	2	1	13	1.86
	294	2	1	1	1	1	2	1	9	1.29
	295	5	5	3	5	3	5	4	30	4.29
	296	1	1	3	3	1	2	1	12	1.71
	297	4	4	3	4	3	3	5	26	3.71
	298	4	5	4	5	3	5	4	30	4.29
	299	5	4	1	4	4	5	5	28	4
	300	2	2	1	3	1	2	1	12	1.71
	301	1	2	1	3	2	1	2	12	1.71
	302	5	4	0	4	1	2	1	17	2.83
	303	3	4	2	1	5	3	5	23	3.29
	304	1	1	3	3	1	2	1	12	1.71
	305	4	4	3	4	4	5	4	28	4
	306	5	4	3	5	3	5	3	28	4
	307	4	5	3	4	5	3	5	29	4.14
	308	2	1	2	3	2	1	2	13	1.86
	309	1	2	1	3	3	2	1	13	1.86
	310	2	1	2	3	1	2	1	12	1.71
	311	2	2	1	1	1	2	1	10	1.43
	312	5	4	4	4	4	3	4	28	4
	313	1	2	3	3	0	3	3	15	2.5
	314	5	5	1	5	2	1	2	21	3
	315	1	2	3	1	2	1	2	12	1.71
	316	2	1	2	3	2	2	1	13	1.86
	317	1	2	3	1	1	2	2	12	1.71
	318	2	1	2	3	2	1	2	13	1.86
	319	4	5	1	5	4	5	3	27	3.86
	320	4	4	1	4	5	3	3	24	3.43
	321	1	1	2	1	2	1	2	10	1.43
	322	5	5	3	4	4	5	4	30	4.29
	323	4	1	3	1	1	2	1	13	1.86
	324	4	3	3	4	5	4	5	28	4
	325	2	1	2	1	2	1	2	11	1.57
	326	1	2	3	3	2	1	1	13	1.86
	327	5	5	2	5	0	3	4	24	4
	328	1	1	3	3	2	2	1	13	1.86
	329	2	1	2	1	2	2	1	11	1.57
	330	4	5	1	4	1	3	2	20	2.86
	331	2	1	3	1	3	3	2	15	2.14
	332	1	2	1	3	2	1	2	12	1.71
	333	1	2	3	3	2	1	2	14	2
	334	2	1	2	1	1	2	1	10	1.43
	335	5	5	4	5	3	4	5	31	4.43
	336	2	1	2	3	1	2	1	12	1.71
	337	1	1	3	1	3	2	2	13	1.86
	338	2	2	3	3	1	2	1	14	2
	339	4	3	4	4	5	5	4	29	4.14
	340	5	4	5	5	4	5	4	32	4.57
	341	1	2	2	3	1	2	2	13	1.86
	342	2	1	1	1	1	2	1	9	1.29
	343	1	2	3	3	3	3	2	17	2.43
	344	2	1	2	1	1	2	1	10	1.43
	345	1	2	1	3	1	1	2	11	1.57
	346	5	4	4	5	5	4	5	32	4.57
	347	1	2	2	3	1	2	1	12	1.71
	348	5	4	3	4	3	4	5	28	4
	349	1	1	2	1	2	1	2	10	1.43
	350	4	5	4	4	5	3	5	30	4.29
	351	1	1	2	3	2	1	2	12	1.71
	352	1	1	2	1	1	2	2	10	1.43
	353	5	5	1	4	3	3	5	26	3.71
	354	5	5	4	5	5	3	4	31	4.43
	355	4	5	5	4	4	3	5	30	4.29
	356	4	5	3	3	1	2	2	20	2.86
	357	4	4	3	5	2	2	2	22	3.14
	358	5	4	5	5	4	3	5	31	4.43
	359	3	3	2	3	2	1	1	15	2.14
	360	3	3	3	2	4	3	5	23	3.29
	361	4	5	4	5	5	3	4	30	4.29
	362	2	1	2	1	2	2	1	11	1.57
	363	1	2	1	3	1	1	2	11	1.57
	364	5	5	3	5	5	4	4	31	4.43
	365	1	2	3	3	3	1	1	14	2
	366	1	1	2	3	2	1	1	11	1.57
	367	5	4	4	4	5	3	0	25	4.17
	368	2	2	1	3	3	1	2	14	2
	369	3	5	3	1	4	3	4	23	3.29
	370	1	2	1	1	2	1	2	10	1.43
	371	3	4	3	5	5	3	4	27	3.86
	372	5	4	4	4	4	3	3	27	3.86
	373	2	3	2	3	2	2	1	15	2.14
	374	1	2	1	3	1	1	2	11	1.57
	375	5	5	2	4	4	5	4	29	4.14
	376	3	1	2	1	1	3	2	13	1.86
	377	3	4	3	5	5	3	5	28	4
	378	5	5	4	4	3	3	5	29	4.14
	379	3	3	1	3	1	3	2	16	2.29
	380	2	1	3	2	2	1	2	13	1.86
	381	3	3	3	2	1	2	2	16	2.29
	382	3	3	3	3	1	2	1	16	2.29
	383	5	4	3	4	5	3	4	28	4
	384	2	1	1	1	1	2	1	9	1.29
	385	3	3	3	3	3	1	1	17	2.43
	386	1	1	1	1	2	1	1	8	1.14
	387	2	1	2	1	2	2	1	11	1.57
	388	5	4	3	4	4	3	5	28	4
	389	3	3	1	3	3	2	1	16	2.29
	390	1	2	3	3	2	1	2	14	2
	391	2	3	1	3	2	1	2	14	2
	392	1	3	2	3	3	2	2	16	2.29
	393	2	2	3	3	2	1	2	15	2.14
	394	5	4	4	4	4	3	5	29	4.14
	395	3	3	2	3	2	1	2	16	2.29
Note: 0=missing value
Table 4. Binary logistic regression model analysis with awareness/no awareness of the conservation of Kafta Sheraro National Park (KSNP)
Logistic regression codes assigned:
(Gender: male=1, female=2; Age: 22-39 years=1, 40-57 years=2, and >58 years=3; Education: Informal=0, 1-8th,primary=1, 9-12th ,secondary=2; Settlement condition: relocation=0, Native=1; Distance: 6.5-9.0 km=1, >9.0 km=2; Awareness: Yes=1, No=0)
	Households	Awareness	Gender	Age	Education	Settlement condition	Distance
	1	0	1	1	1	0	2
	2	1	1	1	2	1	1
	3	0	2	2	0	1	1
	4	1	1	1	1	0	1
	5	1	1	1	2	1	1
	6	1	2	1	1	1	1
	7	0	2	2	0	1	1
	8	0	1	2	0	1	1
	9	1	1	2	1	1	1
	10	1	2	1	1	0	1
	11	0	2	1	0	0	2
	12	1	1	1	1	0	1
	13	1	1	2	1	1	1
	14	1	1	1	1	0	1
	15	0	2	1	0	0	2
	16	1	1	1	1	1	1
	17	0	2	2	0	1	1
	18	0	1	2	1	0	2
	19	1	2	1	1	0	1
	20	0	2	2	0	0	2
	21	0	1	3	0	1	1
	22	1	1	1	1	0	1
	23	0	1	3	0	1	1
	24	1	2	1	1	1	1
	25	0	1	3	0	1	1
	26	1	1	1	1	1	1
	27	1	2	1	1	0	1
	28	0	1	3	0	0	1
	29	0	1	3	0	1	1
	30	1	2	1	1	1	1
	31	0	1	1	2	0	1
	32	1	1	1	1	0	1
	33	0	2	1	0	0	1
	34	0	1	3	0	0	1
	35	0	2	3	0	0	1
	36	1	1	1	2	1	1
	37	1	1	1	1	0	1
	38	1	1	1	2	0	1
	39	0	2	1	0	0	1
	40	0	1	3	0	1	2
	41	0	2	1	1	0	1
	42	1	2	1	1	0	1
	43	0	1	3	0	1	1
	44	0	1	3	1	1	1
	45	1	2	1	1	0	1
	46	0	1	3	0	1	1
	47	1	1	2	1	0	1
	48	0	2	1	0	0	1
	49	1	1	2	1	1	1
	50	1	2	1	1	0	1
	51	0	2	1	0	0	1
	52	0	1	3	1	1	1
	53	0	1	3	1	1	1
	54	0	2	1	1	0	1
	55	1	1	1	2	0	1
	56	1	1	1	1	0	1
	57	1	2	1	1	0	1
	58	1	1	1	1	0	1
	59	1	1	2	1	0	1
	60	0	2	2	0	1	1
	61	1	1	2	1	1	1
	62	1	1	1	1	0	1
	63	1	1	1	1	0	1
	64	1	2	1	1	0	1
	65	1	1	1	1	1	1
	66	0	2	1	0	0	1
	67	1	1	2	1	0	1
	68	1	1	1	1	0	1
	69	1	2	2	0	1	1
	70	1	1	1	1	0	1
	71	1	1	1	1	0	1
	72	1	2	2	1	0	1
	73	1	1	1	1	1	1
	74	0	2	2	1	0	1
	75	1	1	1	2	0	1
	76	0	2	3	1	0	1
	77	0	1	3	1	1	1
	78	1	2	1	1	0	1
	79	1	1	1	2	0	1
	80	0	1	3	1	1	1
	81	0	1	2	0	0	1
	82	1	1	2	1	0	1
	83	1	1	1	1	0	1
	84	1	2	1	0	0	2
	85	1	1	2	1	0	1
	86	0	1	3	1	0	1
	87	1	1	2	1	1	1
	88	1	1	1	2	0	1
	89	1	1	1	1	0	1
	90	1	1	1	1	0	1
	91	0	1	3	0	0	1
	92	0	2	1	1	0	1
	93	1	1	1	1	0	1
	94	1	1	1	1	0	1
	95	0	1	3	1	1	1
	96	0	1	3	1	1	1
	97	1	1	2	0	0	2
	98	1	1	1	1	0	1
	99	1	1	1	1	1	1
	100	0	2	2	0	0	1
	101	1	1	1	1	0	1
	102	1	1	1	1	0	1
	103	1	1	1	2	1	1
	104	0	1	1	0	0	1
	105	0	1	3	1	1	1
	106	0	1	3	0	0	1
	107	0	1	2	0	1	1
	108	0	2	3	0	0	1
	109	1	1	1	2	0	1
	110	1	1	1	1	1	1
	111	1	1	1	1	0	1
	112	1	1	1	1	0	2
	113	0	1	3	0	1	1
	114	0	1	3	1	0	1
	115	0	2	2	0	0	1
	116	1	1	2	1	1	1
	117	1	1	2	1	0	2
	118	1	1	1	0	1	1
	119	1	1	1	1	0	1
	120	0	2	1	1	1	1
	121	1	1	1	1	0	1
	122	1	1	1	1	0	1
	123	1	1	1	1	1	1
	124	1	1	1	1	0	1
	125	0	2	1	1	0	2
	126	1	1	1	1	0	1
	127	1	1	1	1	0	1
	128	0	2	1	1	0	1
	129	1	1	1	1	1	1
	130	1	2	1	0	0	1
	131	1	1	2	1	0	1
	132	1	1	1	1	0	1
	133	0	2	2	0	1	1
	134	0	1	3	0	0	1
	135	0	1	3	1	0	1
	136	0	1	2	0	0	1
	137	1	1	1	1	0	1
	138	0	1	3	1	1	1
	139	1	2	1	0	0	1
	140	0	2	3	1	1	1
	141	0	1	3	1	0	1
	142	0	1	3	0	0	1
	143	0	1	3	1	1	1
	144	1	1	1	2	0	1
	145	1	1	1	1	0	1
	146	1	1	2	1	0	1
	147	1	1	2	0	0	1
	148	0	2	2	1	0	1
	149	1	1	1	1	1	1
	150	1	1	1	2	0	1
	151	1	1	1	1	0	1
	152	1	1	1	2	1	1
	153	0	2	3	1	0	1
	154	1	1	1	1	1	1
	155	1	1	2	0	0	1
	156	0	1	3	0	0	1
	157	0	2	1	1	0	1
	158	1	1	1	1	0	1
	159	0	1	2	1	0	1
	160	1	1	1	0	0	1
	161	1	1	1	1	0	1
	162	0	1	2	1	0	1
	163	1	1	1	0	1	1
	164	1	2	1	1	0	1
	165	1	1	1	1	0	1
	166	1	1	1	1	0	1
	167	1	1	2	1	1	1
	168	1	1	1	1	0	1
	169	1	2	1	1	0	1
	170	1	1	1	1	0	1
	171	0	1	1	0	0	1
	172	0	1	2	0	0	1
	173	0	2	2	1	1	1
	174	0	2	1	0	0	1
	175	0	1	2	1	0	1
	176	1	1	1	0	0	1
	177	0	2	1	1	0	1
	178	1	1	1	1	0	1
	179	1	1	1	0	0	1
	180	0	2	2	1	1	1
	181	1	1	1	1	0	1
	182	0	1	2	2	0	1
	183	0	2	1	1	0	1
	184	1	1	1	0	0	1
	185	1	1	1	1	0	1
	186	1	1	1	1	0	1
	187	1	1	2	1	0	2
	188	1	1	2	1	0	1
	189	1	2	1	1	0	1
	190	0	1	2	1	0	2
	191	0	2	1	2	0	1
	192	0	1	2	0	0	2
	193	0	1	1	2	0	1
	194	1	1	1	2	0	1
	195	0	2	2	0	0	2
	196	0	1	2	1	0	2
	197	1	1	1	0	0	1
	198	0	1	2	0	0	1
	199	1	2	1	1	0	1
	200	1	1	2	1	0	1
	201	0	1	2	0	0	2
	202	1	1	1	1	0	1
	203	1	2	2	1	0	1
	204	1	1	1	1	0	1
	205	1	1	1	0	0	1
	206	0	2	1	1	0	1
	207	1	1	1	1	0	1
	208	1	1	2	0	0	1
	209	0	1	2	1	0	2
	210	1	1	1	1	0	1
	211	1	2	2	1	0	1
	212	1	1	1	1	0	1
	213	1	1	2	1	0	1
	214	0	2	2	1	1	1
	215	0	1	2	1	0	2
	216	1	1	2	0	1	1
	217	0	1	2	1	0	2
	218	1	1	1	1	1	1
	219	1	1	2	0	0	1
	220	0	1	2	1	0	2
	221	1	1	1	1	0	2
	222	0	1	1	0	1	2
	223	0	1	3	1	1	2
	224	0	1	2	1	0	2
	225	0	1	2	0	0	2
	226	1	1	1	1	0	2
	227	0	1	2	1	0	2
	228	0	1	3	1	1	2
	229	0	1	3	1	1	2
	230	0	1	2	1	1	2
	231	1	1	1	1	0	2
	232	1	1	1	1	0	2
	233	1	1	1	0	0	2
	234	0	1	2	1	0	2
	235	0	1	2	1	0	2
	236	0	1	2	0	0	2
	237	1	1	1	1	0	2
	238	0	1	3	1	0	2
	239	0	1	1	0	0	2
	240	1	1	1	2	1	1
	241	1	2	1	0	0	2
	242	0	1	3	0	1	2
	243	0	1	1	1	0	2
	244	1	2	1	1	0	2
	245	1	1	1	0	0	2
	246	1	1	1	2	1	1
	247	0	2	2	1	1	2
	248	0	1	3	1	1	2
	249	0	1	3	0	1	2
	250	1	2	1	1	0	2
	251	1	1	1	2	0	2
	252	0	2	3	0	0	2
	253	1	1	1	1	0	2
	254	1	2	1	1	0	2
	255	0	1	2	1	0	2
	256	0	2	3	1	1	2
	257	0	1	3	0	0	2
	258	1	1	1	2	1	1
	259	0	1	3	1	1	2
	260	1	2	1	1	1	1
	261	0	1	3	1	0	2
	262	1	1	1	0	0	2
	263	1	2	1	2	0	2
	264	0	1	3	1	0	2
	265	1	1	1	1	0	2
	266	0	1	2	0	1	2
	267	0	2	3	0	1	2
	268	0	1	3	0	1	2
	269	1	1	1	2	0	2
	270	0	2	3	0	0	2
	271	0	1	3	1	1	2
	272	1	1	1	1	0	2
	273	1	2	1	1	0	2
	274	1	1	2	1	1	1
	275	1	1	1	0	0	2
	276	0	2	3	0	1	2
	277	1	1	1	2	1	2
	278	0	1	3	0	1	2
	279	1	2	1	1	0	2
	280	1	1	2	1	1	2
	281	0	2	3	0	1	2
	282	1	1	2	1	0	2
	283	1	1	1	1	0	2
	284	0	2	1	0	0	2
	285	1	1	1	2	0	2
	286	1	1	2	1	0	2
	287	0	2	3	1	0	2
	288	1	1	1	1	0	2
	289	1	1	3	1	1	2
	290	0	2	2	0	1	2
	291	1	1	1	1	0	2
	292	0	1	2	1	0	2
	293	1	2	1	1	0	2
	294	0	1	3	1	0	2
	295	1	1	2	0	1	2
	296	0	2	2	1	0	2
	297	1	1	1	1	0	2
	298	0	1	3	0	1	2
	299	1	1	1	1	0	2
	300	0	2	3	1	1	2
	301	0	1	3	1	0	2
	302	1	1	1	2	1	2
	303	0	2	3	0	0	2
	304	1	1	1	1	1	2
	305	1	1	2	1	0	2
	306	1	2	2	1	1	2
	307	1	1	1	1	0	2
	308	0	1	1	0	0	2
	309	0	1	3	0	1	2
	310	0	1	2	1	0	2
	311	0	2	3	1	0	2
	312	1	1	1	1	0	2
	313	0	1	1	0	1	2
	314	1	1	2	2	0	2
	315	0	2	3	1	0	2
	316	1	1	1	1	0	2
	317	1	1	1	2	0	2
	318	0	2	1	0	1	2
	319	1	1	1	1	0	2
	320	1	1	2	1	0	2
	321	0	1	3	0	1	2
	322	0	1	2	1	0	2
	323	0	1	3	1	1	2
	324	1	1	1	1	0	2
	325	1	1	1	1	0	2
	326	0	2	2	1	0	2
	327	1	1	1	1	1	2
	328	0	1	2	0	0	2
	329	0	1	3	2	0	2
	330	1	2	1	2	0	2
	331	0	1	2	0	0	2
	332	1	1	1	1	0	2
	333	0	1	2	1	1	2
	334	0	2	2	0	0	2
	335	1	1	1	1	0	2
	336	0	1	2	1	0	2
	337	0	1	3	0	1	2
	338	0	1	2	2	0	2
	339	1	2	1	1	0	2
	340	0	1	2	1	0	2
	341	0	1	2	1	0	2
	342	1	2	2	1	0	2
	343	0	1	3	0	0	2
	344	1	2	1	1	0	2
	345	0	1	3	1	1	2
	346	1	1	1	1	1	2
	347	1	2	1	1	0	2
	348	0	1	2	0	0	2
	349	1	1	2	1	0	2
	350	0	1	1	1	0	2
	351	0	2	2	0	0	2
	352	1	1	1	1	1	2
	353	1	1	1	1	0	2
	354	1	1	1	1	0	2
	355	1	1	1	1	0	2
	356	0	2	1	0	1	2
	357	1	1	1	2	0	2
	358	1	1	1	1	0	2
	359	0	1	1	0	1	2
	360	1	1	1	1	0	2
	361	1	2	1	1	0	2
	362	0	1	1	0	0	2
	363	1	1	1	1	0	2
	364	1	1	1	1	1	2
	365	0	2	2	0	0	2
	366	1	1	2	2	1	2
	367	1	1	1	1	1	2
	368	0	2	2	0	0	2
	369	1	1	2	1	0	2
	370	0	2	2	0	0	2
	371	1	1	2	1	0	2
	372	1	1	2	1	1	2
	373	0	1	2	0	0	2
	374	1	1	2	2	0	2
	375	1	2	2	1	1	2
	376	0	1	2	0	0	2
	377	1	1	2	1	0	2
	378	1	1	2	1	1	2
	379	0	2	1	0	0	2
	380	1	1	1	2	1	2
	381	0	1	1	0	0	2
	382	0	1	2	1	0	2
	383	0	2	2	1	0	2
	384	0	1	2	0	1	2
	385	0	1	3	0	0	2
	386	0	1	3	0	0	2
	387	0	1	3	0	0	2
	388	1	2	2	1	1	2
	389	0	1	3	0	0	2
	390	0	1	3	0	0	2
	391	1	2	2	1	0	2
	392	0	1	3	0	1	2
	393	0	1	3	0	0	2
	394	1	2	2	1	0	2
	395	0	2	2	0	0	2
Table 5. Regression coefficient estimates using generalized linear models (GLMs) analysis with attitude index toward Kafta Sheraro National Park (KSNP) conservation
Codes assigned:
(Gender: male=1, female=2; Age: 22-39 years=1, 40-57 years=2, and >58 years=3; Education: 1-8th (primary)=1, 9-12th (secondary),=2, Informal=3; Distance: 6.5-9.0 km=1, >9.0 km=2; Settlement condition: Native=1 relocation=2; Land size:1-3.5 ha=1, >3.5 ha=2; Land occupation: Landless (rent)=1, owner=2; Awareness: Yes=1, No=0)
	Households	Composite mean	Gender	Age	Education	Distance	Settlement condition	Land size	Land occupation	Awareness status
	1	3.57	1	1	1	2	2	1	2	2
	2	2.71	1	1	2	1	1	1	1	1	Raw
	3	4.29	2	2	3	1	1	1	2	2
	4	2.57	1	1	1	1	2	1	2	1
	5	1.43	1	1	2	1	1	2	2	1
	6	3	2	1	1	1	1	2	2	1
	7	3.71	2	2	3	1	1	-	-	2
	8	3.29	1	2	3	1	1	2	2	2
	9	2.57	1	2	1	1	1	1	1	1
	10	2.57	2	1	1	1	2	1	2	1
	11	3.71	2	1	3	2	2	-	-	2
	12	2.57	1	1	1	1	2	1	2	1
	13	3.86	1	2	1	1	1	2	2	1
	14	2.71	1	1	1	1	2	2	1	1
	15	3.57	2	2	3	2	2	2	2	2
	16	2.14	1	1	1	1	1	2	2	1
	17	2.86	2	2	3	1	1	2	2	2
	18	3.57	1	2	1	2	2	2	1	2
	19	2.14	2	1	1	1	2	2	1	1
	20	2.29	2	2	3	2	2	2	2	2
	21	2.29	1	3	3	1	1	1	2	2
	22	3.43	1	1	1	1	2	1	1	1
	23	2.57	1	3	3	1	1	2	2	2
	24	1.86	2	1	1	1	1	-	-	1
	25	3.71	1	3	3	1	1	2	2	2
	26	3.71	1	1	1	1	1	2	1	1
	27	3.71	2	1	1	1	2	1	1	1
	28	3.29	1	3	3	1	2	1	2	2
	29	3.43	1	3	3	1	1	2	2	2
	30	2.71	2	1	1	1	1	2	1	1
	31	3.43	1	2	2	1	2	1	2	2
	32	2.43	1	1	1	1	2	1	2	1
	33	2.14	2	2	3	1	2	1	2	2
	34	3.86	1	3	3	1	2	2	1	2
	35	2.86	2	3	3	1	2	1	2	2
	36	1.43	1	1	2	1	1	2	2	1
	37	3.71	1	1	1	1	2	-	-	1
	38	1.29	1	1	2	1	2	1	2	1
	39	4	2	2	3	1	2	2	2	2
	40	4	1	3	3	2	1	2	1	2
	41	4.57	2	1	1	1	2	2	2	2
	42	1.86	2	2	1	1	2	2	1	1
	43	2.43	1	3	3	1	1	2	2	2
	44	2	1	3	1	1	1	1	1	2
	45	2.29	2	1	1	1	2	1	1	1
	46	4	1	3	3	1	1	1	2	2
	47	3.86	1	2	1	1	2	1	2	1
	48	2.43	2	1	3	1	2	1	1	2
	49	3.71	1	2	1	1	1	1	2	1
	50	2.29	2	1	1	1	2	2	1	1
	51	4.29	2	1	3	1	2	2	2	2
	52	2.86	1	3	1	1	1	1	1	2
	53	2.43	1	3	1	1	1	1	2	2
	54	1.71	2	1	1	1	2	1	2	2
	55	3	1	1	2	1	2	2	2	1
	56	3.71	1	1	1	1	2	2	2	1
	57	1.71	2	1	1	1	2	2	1	1
	58	2.86	1	1	1	1	2	1	2	1
	59	1.57	1	2	1	1	2	2	2	1
	60	3.71	2	2	3	1	1	2	2	2
	61	2.14	1	2	1	1	1	1	2	1
	62	3.57	1	1	1	1	2	2	1	1
	63	3.71	1	1	1	1	2	2	2	1
	64	1.14	2	2	1	1	2	1	2	1
	65	1.57	1	1	1	1	1	2	2	1
	66	4.29	2	1	3	1	2	1	2	2
	67	1.86	1	2	1	1	2	1	1	1
	68	1.43	1	1	1	1	2	2	2	1
	69	4.29	2	2	3	1	1	2	2	1
	70	1.71	1	1	1	1	2	1	2	1
	71	1.57	1	1	1	1	2	2	2	1
	72	2.14	2	2	1	1	2	2	1	1
	73	1.57	1	1	1	1	1	1	2	1
	74	1.43	2	2	1	1	2	1	2	2
	75	3.86	1	1	2	1	2	2	2	1
	76	1.29	2	3	1	1	2	1	2	2
	77	1.71	1	3	1	1	1	2	1	2
	78	2.29	2	1	1	1	2	2	2	1
	79	3.29	1	1	2	1	2	1	2	1
	80	1.43	1	3	1	1	1	2	2	2
	81	3.43	1	2	3	1	2	2	2	2
	82	1.57	1	3	1	1	2	2	1	1
	83	4.14	1	1	1	1	2	-	-	1
	84	3	2	1	3	2	2	-	-	1
	85	1.43	1	2	1	1	2	2	1	1
	86	4.43	1	3	1	1	2			2
	87	1.71	1	2	1	1	1	2	2	1
	88	3	1	1	2	1	2	1	1	1
	89	1.71	1	1	1	1	2	2	2	1
	90	1.14	1	1	1	1	2	1	2	1
	91	2.43	1	3	3	1	2	1	1	2
	92	1.57	2	1	1	1	2	2	2	2
	93	1.86	1	1	1	1	2	2	2	1
	94	2.43	1	1	1	1	2	2	1	1
	95	3	1	3	1	1	1	-	-	2
	96	2	1	3	1	1	1	2	2	2
	97	4.57	1	2	3	2	2	2	1	1
	98	1.71	1	1	1	1	2	-	-	1
	99	2	1	2	1	1	1	2	1	1
	100	2.29	2	2	3	1	2	2	2	2
	101	1.86	1	1	1	1	2	1	2	1
	102	1.86	1	1	1	1	2	1	2	1
	103	2.43	1	1	2	1	1	1	2	1
	104	3.71	1	1	3	1	2	-	-	2
	105	2.57	1	3	1	1	1	2	2	2
	106	3	1	3	3	1	2	2	1	2
	107	4.57	1	2	3	1	1	2	2	2
	108	3	2	3	3	1	2	2	2	2
	109	4	1	1	2	1	2	2	1	1
	110	2	1	1	1	1	1	2	2	1
	111	4.29	1	1	1	1	2	2	2	1
	112	4.43	1	1	1	2	2	1	2	1
	113	4.57	1	3	3	1	1	2	1	2
	114	1.57	1	3	1	1	2	2	2	2
	115	3.71	2	2	3	1	2	2	2	2
	116	2.71	1	3	1	1	1	2	2	1
	117	3.14	1	2	1	2	2	1	2	1
	118	4.14	1	1	3	1	1	2	1	1
	119	3	1	1	1	1	2	2	2	1
	120	2.71	2	1	1	1	1	2	2	2
	121	3.29	1	1	1	1	2	2	2	1
	122	4.43	1	1	1	1	2	2	1	1
	123	1.86	1	1	1	1	1	1	2	1
	124	1.86	1	1	1	1	2	2	2	1
	125	1.71	2	2	1	2	2	1	2	2
	126	2.14	1	1	1	1	2	1	1	1
	127	3.14	1	1	1	1	2	2	2	1
	128	2.29	2	2	1	1	2	1	2	2
	129	4	1	1	1	1	1	1	2	1
	130	4.43	2	1	3	1	2	-	-	1
	131	1.71	1	2	1	1	2	1	2	1
	132	2	1	1	1	1	2	1	2	1
	133	1.14	2	2	3	1	1	2	2	2
	134	4.57	1	3	3	1	2	1	2	2
	135	1.43	1	3	1	1	2	1	2	2
	136	4.43	1	2	3	1	2	2	2	2
	137	4.29	1	1	1	1	2	1	1	1
	138	3.57	1	3	1	1	1	1	2	2
	139	4.43	2	1	3	1	2	2	1	1
	140	3	2	3	1	1	1	-	-	2
	141	1.71	1	3	1	1	2	1	2	2
	142	4.43	1	3	3	1	2	1	2	2
	143	3	1	3	1	1	1	1	2	2
	144	3	1	1	2	1	2	2	1	1
	145	2.86	1	1	1	1	2	1	2	1
	146	3.29	1	2	1	1	2	2	2	1
	147	2.57	1	2	3	1	2	1	2	1
	148	2.86	2	2	1	1	2	1	2	2
	149	4.14	1	1	1	1	1	1	2	1
	150	3	1	2	2	1	2	-	-	1
	151	4.71	1	1	1	1	2	1	2	1
	152	4.29	1	2	2	1	1	1	2	1
	153	2	2	3	1	1	2	1	1	2
	154	1.57	1	1	1	1	1	1	2	1
	155	3	1	2	3	1	2	2	2	1
	156	2.29	1	3	3	1	2	1	2	2
	157	2	2	2	1	1	2	1	2	2
	158	4.14	1	1	1	1	2	2	1	1
	159	1.86	1	3	1	1	2	1	2	2
	160	2.14	1	1	3	1	2	1	2	1
	161	2.43	1	1	1	1	2	2	1	1
	162	1.57	1	2	1	1	2	2	2	2
	163	3	1	2	3	1	1	-	-	1
	164	1.57	2	1	1	1	2	2	2	1
	165	1.71	1	1	1	1	2	2	2	1
	166	1.43	1	2	1	1	2	1	2	1
	167	2.43	1	2	1	1	1	1	1	1
	168	3.86	1	1	1	1	2	-	-	1
	169	2.14	2	1	1	1	2	1	2	1
	170	4.29	1	1	1	1	2	1	2	1
	171	4.43	1	1	3	1	2	2	2	2
	172	2.86	1	2	3	1	2	2	2	2
	173	4.43	2	2	1	1	1	2	2	2
	174	2.71	2	2	3	1	2	2	2	2
	175	2.43	1	2	1	1	2	2	1	2
	176	4.57	1	2	3	1	2	2	2	1
	177	2.43	2	1	1	1	2	2	2	2
	178	2.29	1	1	1	1	2	-	-	1
	179	3.71	1	1	3	1	2	2	2	1
	180	4.43	2	2	1	1	1	2	2	2
	181	2.57	1	2	1	1	2	2	2	1
	182	2.29	1	2	2	1	2	2	2	2
	183	2.86	2	1	1	1	2	2	2	2
	184	4.71	1	1	3	1	2	2	2	1
	185	2.29	1	1	1	1	2	1	2	1
	186	2.57	1	1	1	1	2	2	2	1
	187	4.43	1	2	1	2	2	2	2	1
	188	1.57	1	2	1	1	2	2	2	1
	189	4	2	1	1	1	2	2	2	1
	190	1.57	1	2	1	2	2	2	2	2
	191	1.57	2	2	2	1	2	2	2	2
	192	2.14	1	2	3	2	2	2	2	2
	193	2.86	1	1	2	1	2	2	2	2
	194	1.71	1	1	2	1	2	-	-	1
	195	3.86	2	2	3	2	2	2	2	2
	196	1.86	1	2	1	2	2	2	2	2
	197	2.29	1	1	3	1	2	2	2	1
	198	3	1	2	3	1	2	2	2	2
	199	2.86	2	2	1	1	2	2	2	1
	200	1.43	1	2	1	1	2	2	1	1
	201	4.43	1	2	3	2	2	2	2	2
	202	2	1	1	1	1	2	2	2	1
	203	3	2	2	1	1	2	2	2	1
	204	1.43	1	1	1	1	2	2	2	1
	205	4.29	1	2	3	1	2	2	2	1
	206	4.29	2	1	1	1	2	2	2	2
	207	1.71	1	1	1	1	2	1	2	1
	208	3	1	2	3	1	2	2	2	1
	209	1.43	1	2	1	2	2	2	2	2
	210	2.43	1	1	1	1	2	2	1	1
	211	2.14	2	2	1	1	2	2	2	1
	212	2.43	1	2	1	1	2	1	2	1
	213	1.86	1	2	1	1	2	1	2	1
	214	1.71	2	3	1	1	1	2	2	2
	215	1.43	1	2	1	2	2	1	2	2
	216	4.29	1	2	3	1	1	2	2	1
	217	1.43	1	3	1	2	2	2	2	2
	218	4.57	1	1	1	1	1	2	2	1
	219	4.29	1	2	3	1	2	2	2	1
	220	3	1	2	1	2	2	2	1	2
	221	1.57	1	2	1	2	2	1	2	1
	222	2	1	1	3	2	1	1	2	2
	223	1.29	1	3	1	2	1	2	2	2
	224	4.86	1	2	1	2	2	2	2	2
	225	1.57	1	2	3	2	2	2	1	2
	226	4	1	1	1	2	2	2	2	1
	227	1.29	1	2	1	2	2	1	2	2
	228	1.57	1	3	1	2	1	2	2	2
	229	1.71	1	3	1	2	1	2	2	2
	230	1.86	1	2	1	2	1	1	2	2
	231	4.71	1	1	1	2	2	1	2	1
	232	4.29	1	1	1	2	2	2	2	1
	233	4.57	1	1	3	2	2	1	1	1
	234	1.43	1	2	1	2	2	2	2	2
	235	1.86	1	2	1	2	2	1	2	2
	236	4.57	1	2	3	2	2	2	2	2
	237	4.43	1	1	1	2	2	2	2	1
	238	1.57	1	3	1	2	2	1	2	2
	239	4.57	1	2	3	2	2	2	2	2
	240	1.29	1	1	2	1	1	2	2	1
	241	4.57	2	2	3	2	2	2	2	1
	242	3.14	1	3	3	2	1	2	2	2
	243	1.71	1	2	1	2	2	2	2	2
	244	4.29	2	2	1	2	2	2	2	1
	245	4.86	1	1	3	2	2	2	1	1
	246	1.71	1	1	2	1	1	2	2	1
	247	1.57	2	2	1	2	1	2	2	2
	248	1.43	1	3	1	2	1	2	2	2
	249	3.14	1	3	3	2	1	2	2	2
	250	4.29	2	1	1	2	2	2	2	1
	251	1.71	1	1	2	2	2	2	2	1
	252	4.29	2	3	3	2	2	1	1	2
	253	4.43	1	1	1	2	2	2	2	1
	254	3	2	2	1	2	2	2	2	1
	255	1.43	1	2	1	2	2	1	2	2
	256	1.71	2	3	1	2	1	2	2	2
	257	1.57	1	3	3	2	2	2	2	2
	258	3.29	1	1	2	1	1	2	2	1
	259	2.57	1	3	1	2	1	2	2	2
	260	4.14	2	1	1	1	1	2	2	1
	261	4.86	1	3	1	2	2	1	2	2
	262	4.29	1	1	3	2	2	2	1	1
	263	1.71	2	1	2	2	2	2	2	1
	264	1.43	1	3	1	2	2	2	2	2
	265	4.43	1	1	1	2	2	2	2	1
	266	1.29	1	2	3	2	1	1	2	2
	267	2.57	2	3	3	2	1	2	2	2
	268	1.43	1	3	3	2	1	2	2	2
	269	1.71	1	1	2	2	2	2	2	1
	270	4.71	2	3	3	2	2	2	2	2
	271	1.57	1	3	1	2	1	1	2	2
	272	4.43	1	1	1	2	2	2	2	1
	273	3.86	2	1	1	2	2	1	1	1
	274	3.71	1	2	1	1	1	2	2	1
	275	3.71	1	2	3	2	2	2	2	1
	276	3.14	2	3	3	2	1	2	2	2
	277	2	1	2	2	2	1	2	2	1
	278	1.86	1	3	3	2	1	2	2	2
	279	4.43	2	1	1	2	2	2	2	1
	280	4.43	1	2	1	2	1	2	2	1
	281	3	2	3	3	2	1	2	1	2
	282	4.29	1	2	1	2	2	2	2	1
	283	4.57	1	1	1	2	2	2	2	1
	284	4.43	2	1	3	2	2	2	2	2
	285	1.57	1	1	2	2	2	2	2	1
	286	2	1	2	1	2	2	1	2	1
	287	1.86	2	3	1	2	2	1	2	2
	288	4.43	1	2	1	2	2	2	2	1
	289	1.57	1	3	1	2	1	-	-	1
	290	4.29	2	2	3	2	1	1	2	2
	291	4.43	1	2	1	2	2	1	2	1
	292	1.43	1	2	1	2	2	2	2	2
	293	3	2	1	1	2	2	-	-	1
	294	1.71	1	3	1	2	2	2	2	2
	295	2.43	1	2	3	2	1	1	2	1
	296	1.43	2	2	1	2	2	-	-	2
	297	4.43	1	2	1	2	2	2	1	1
	298	3.71	1	3	3	2	1	2	2	2
	299	4.14	1	1	1	2	2	2	2	1
	300	2.29	2	3	1	2	1	2	2	2
	301	1.86	1	3	1	2	2	2	2	2
	302	2.29	1	2	2	2	1	1	2	1
	303	2.14	2	3	3	2	2	1	2	2
	304	1.86	1	1	1	2	1	-	-	1
	305	4.14	1	2	1	2	2	1	2	1
	306	4.29	2	2	1	2	1	1	2	1
	307	4.29	1	1	1	2	2	1	1	1
	308	3	1	1	3	2	2	2	2	2
	309	2.86	1	3	3	2	1	2	2	2
	310	1.43	1	2	1	2	2	1	2	2
	311	1.86	2	3	1	2	2	1	2	2
	312	4.57	1	1	1	2	2	1	2	1
	313	3	1	1	3	2	1	1	2	2
	314	1.57	1	2	2	2	2	2	2	1
	315	1.71	2	3	1	2	2	2	2	2
	316	4.29	1	1	1	2	2	1	2	1
	317	1.86	1	1	2	2	2	-	-	1
	318	2	2	1	3	2	1	2	2	2
	319	4.43	1	1	1	2	2	2	1	1
	320	4.43	1	2	1	2	2	2	2	1
	321	1.86	1	3	3	2	1	2	2	2
	322	2	1	3	1	2	2	2	2	2
	323	3	1	3	1	2	1	1	2	2
	324	4.57	1	1	1	2	2	1	2	1
	325	4.29	1	3	1	2	2	1	1	1
	326	1.57	2	3	1	2	2	2	2	2
	327	4.57	1	1	1	2	1	1	2	1
	328	4.43	1	3	3	2	2	1	2	2
	329	2.57	1	3	2	2	2	1	2	2
	330	2.43	2	1	2	2	2	1	2	1
	331	2.71	1	2	3	2	2	1	2	2
	332	4.29	1	1	1	2	2	1	2	1
	333	1.29	1	2	1	2	1	-	-	2
	334	3	2	2	3	2	2	2	1	2
	335	4.29	1	1	1	2	2	1	2	1
	336	1.86	1	2	1	2	2	2	2	2
	337	3	1	3	3	2	1	2	2	2
	338	1.57	1	2	2	2	2	1	2	2
	339	4.29	2	1	1	2	2	2	2	1
	340	4.43	1	3	1	2	2	2	2	2
	341	1.43	1	3	1	2	2	2	2	2
	342	3	2	2	1	2	2	-	-	1
	343	3	1	3	3	2	2	2	1	2
	344	2.14	2	1	1	2	2	2	2	1
	345	2	1	3	1	2	1	2	2	2
	346	4.29	1	1	1	2	1	2	2	1
	347	4.57	2	1	1	2	2	2	2	1
	348	3	1	2	3	2	2	2	2	2
	349	1.86	1	3	1	2	2	-	-	1
	350	3.29	1	1	1	2	2	2	2	2
	351	3	2	2	3	2	2	2	2	2
	352	4.57	1	1	1	2	1	2	2	1
	353	4.57	1	1	1	2	2	2	2	1
	354	4.43	1	1	1	2	2	1	1	1
	355	4.43	1	1	1	2	2	1	2	1
	356	3	2	1	3	2	1	2	2	2
	357	2.71	1	1	2	2	2	1	2	1
	358	4.29	1	1	1	2	2	2	2	1
	359	1.43	1	1	3	2	1	2	2	2
	360	4.14	1	1	1	2	2	2	2	1
	361	3.71	2	1	1	2	2	2	2	1
	362	1.57	1	1	3	2	2	2	2	2
	363	1.29	1	2	1	2	2	2	2	1
	364	3.86	1	1	1	2	1	2	1	1
	365	1.71	2	2	3	2	2	2	2	2
	366	2.57	1	2	2	2	1	2	2	1
	367	3.86	1	1	1	2	1	2	2	1
	368	3	2	2	3	2	2	2	2	2
	369	4.57	1	2	1	2	2	2	2	1
	370	2.71	2	2	3	2	2	2	1	2
	371	2.14	1	3	1	2	2	2	2	1
	372	2.71	1	2	1	2	1	2	2	1
	373	1.86	1	2	3	2	2	2	2	2
	374	2.86	1	2	2	2	2	1	2	1
	375	4.29	2	2	1	2	1	2	2	1
	376	4.57	1	2	3	2	2	2	2	2
	377	4.14	1	2	1	2	2	2	2	1
	378	4.71	1	2	1	2	1	2	2	1
	379	4.14	2	1	3	2	2	1	1	2
	380	1.43	1	1	2	2	1	2	2	1
	381	3.86	1	1	3	2	2	1	1	2
	382	1.86	1	3	1	2	2	2	2	2
	383	2.29	2	3	1	2	2	2	2	2
	384	1.43	1	3	3	2	1	2	2	2
	385	1.71	1	3	3	2	2	2	2	2
	386	1.86	1	3	3	2	2	2	2	2
	387	2.29	1	3	3	2	2	1	1	2
	388	4.43	2	2	1	2	1	2	2	1
	389	4.14	1	3	3	2	2	1	2	2
	390	1.86	1	3	3	2	2	2	2	2
	391	4.57	2	2	1	2	2	2	2	1
	392	4.29	1	3	3	2	1	1	2	2
	393	3	1	3	3	2	2	2	2	2
	394	4.14	2	2	1	2	2	2	2	1
	395	1.57	2	3	3	2	2	2	2	2
Table 6. Regression coefficient estimates using generalized linear models (GLMs) analysis with attitude index toward African elephant conservation.
Codes for GLMs assigned:
(Gender: male=1, female=2; Age: 22-39 years=1, 40-57 years=2, and >58 years=3; Education: 1-8th (primary)=1, 9-12th (secondary),=2, Informal=3; Distance: 6.5-9.0 km=1, >9.0 km=2; Land occupation: Landless (rent)=1, owner=2; Crop damage trend: Increase=1, Stayed same=2, Decrease/no opinion=3; Crop damage level: high=1, medium=2, low/no complain=3
[truncated: 396 more rows]
