# Supplementary material for: Human-elephant conflicts and attitude of the local communities toward African elephant (Loxodonta africana) conservation in Kafta Sheraro National Park, Tigray region, Ethiopia
Source: PeerJ. 2025 May 22;13:e19428. doi: 10.7717/peerj.19428 (PMC12103844; doi:10.7717/peerj.19428)
Supplement: Supplemental Information 2 [file peerj-13-19428-s002.zip]

Archive with 7 entries (7 files):
- Table1.docx
- Table2.docx
- Table3.docx
- Table4.docx
- Table5.docx
- Table6.docx
- Table7.docx
