# Supplementary material for: Human-elephant conflicts and attitude of the local communities toward African elephant (Loxodonta africana) conservation in Kafta Sheraro National Park, Tigray region, Ethiopia
Source: PeerJ. 2025 May 22;13:e19428. doi: 10.7717/peerj.19428 (PMC12103844; doi:10.7717/peerj.19428)
Supplement: Supplemental Information 3 [file peerj-13-19428-s003.zip]

Archive with 7 entries (6 files):
- SuppFigures/
- SuppFigures/Figure 1.pdf
- SuppFigures/Figure 2.pdf
- SuppFigures/Figure 3.pdf
- SuppFigures/Figure 4.pdf
- SuppFigures/Figure 5.pdf
- SuppFigures/Figure6.pdf
